# Supplementary material for: Diffractometer for element-specific analysis on local structures using a combination of X-ray fluorescence holography and anomalous X-ray scattering
Source: J Synchrotron Radiat. 2025 Jan 1;32(Pt 1):125–32. doi: 10.1107/S1600577524011366 (PMC11708849; doi:10.1107/S1600577524011366)
Supplement: Supplementary file 2 [file s-32-00125-sup2.cif]

#=======================================================================
data_global
#=======================================================================

_audit_creation_method                   'Jana2006 Version : 29/11/2022'


# 1. PROCESSING SUMMARY (IUCr Office Use Only)

_journal_date_recd_electronic            ?
_journal_date_to_coeditor                ?
_journal_date_from_coeditor              ?
_journal_date_accepted                   ?
_journal_date_printers_first             ?
_journal_date_printers_final             ?
_journal_date_proofs_out                 ?
_journal_date_proofs_in                  ?
_journal_coeditor_name                   ?
_journal_coeditor_code                   ?
_journal_coeditor_notes
; ?
;
_journal_techeditor_code                 ?
_journal_paper_category                  ?
_journal_techeditor_notes
; ?
;
_journal_coden_ASTM                      ?
_journal_name_full                       'Acta Crystallographica Section C'
_journal_year                            ?
_journal_volume                          ?
_journal_issue                           ?
_journal_page_first                      ?
_journal_page_last                       ?
_journal_suppl_publ_number               ?
_journal_suppl_publ_pages                ?

#=======================================================================

# 2. SUBMISSION DETAILS

_publ_contact_author_name                ?
_publ_contact_author_address
; ?
;
_publ_contact_author_email               ?
_publ_contact_author_fax                 ?
_publ_contact_author_phone               ?

_publ_requested_journal                  'Acta Crystallographica Section C'
_publ_requested_category                 ?

_publ_contact_letter
; ?
;

#=======================================================================

# 3. TITLE AND AUTHOR LIST

_publ_section_title
; ?
;
_publ_section_title_footnote
; ?
;
loop_
 _publ_author_name
 _publ_author_footnote
 _publ_author_address
 ?       # name
; ?      # footnote
;
; ?      # address
;

#=======================================================================

# 4. TEXT

_publ_section_synopsis
; ?
;
_publ_section_abstract
; ?
;
_publ_section_comment
; ?
;
_publ_section_introduction
; ?
;
_publ_section_experimental
; ?
;
_publ_section_exptl_prep
; ?
;
_publ_section_exptl_refinement
; ?
;
_publ_section_exptl_solution
; ?
;
_publ_section_discussion
; ?
;
_publ_section_acknowledgements
; ?
;
_publ_section_references
;
Petricek, V., Dusek, M. & Palatinus L. (2006). Jana2006.
Structure Determination Software Programs.
Institute of Physics, Praha, Czech Republic.

Palatinus L. & Chapuis G. (2007). J. Appl. Cryst. 40, 786-790.

# enable this reference if Diamond ver. 2 was used for visualization
#Brandenburg, K. (1999). DIAMOND. Version. 2.1c.
#Crystal Impact GbR, Bonn, Germany.

# enable this reference if Diamond ver. 3 was used for visualization
#Brandenburg, K. & Putz, H. (2005). DIAMOND Version 3.
#Crystal Impact GbR, Postfach 1251, D-53002 Bonn, Germany.

# enable this reference if SIR97 was used for solving of the structure
#Altomare, A., Burla, M. C., Camalli, M., Cascarano, G., Giacovazzo, C.,
#Guagliardi, A., Moliterni, A. G. G., Polidori, G., Spagna, R. (1997).
#SIR97. A Package for Crystal Structure Solution by Direct Methods
#and Refinement, Bari, Rome, Italy.

# use this reference if SIR2002 was used for solving of the structure
#Burla, M.C., Camalli, M., Carrozzini, B., Cascarano, G., Giacovazzo, C.,
#Polidori, G., Spagna, R.
#SIR2002: the program, J. Appl. Cryst, (2003). 36, 1103

# enable this reference if bond valences were calculated
#Brown, I. D. (1996). J. Appl. Cryst. 29, 479-480.

# enable this reference if Xshape wase used for crystal shape refinement
#Stoe & Cie (1998). X-SHAPE. Stoe & Cie, Darmstadt, Germany.


# enable this reference if Flack coefficient was refined
#Flack, H. D. (1983). Acta Cryst. A39, 876-881.
;
_publ_section_figure_captions
; ?
;
_publ_section_table_legends
; ?
;

#=======================================================================
data_I
#=======================================================================

# 5. CHEMICAL DATA

_chemical_name_systematic
; ?
;
_chemical_name_common                    ?
_chemical_formula_moiety                 ?
_chemical_formula_structural             ?
_chemical_formula_analytical             ?
_chemical_formula_iupac                  ?
_chemical_formula_sum                    'Al2 Ca1 H6 O13 Si3'
_chemical_formula_weight                 392.3
_chemical_melting_point                  ?
_chemical_compound_source                ?
_chemical_absolute_configuration         ?

#=======================================================================

# 6. CRYSTAL DATA

_symmetry_cell_setting                   monoclinic
_symmetry_space_group_name_H-M           'C 1 c 1'
_symmetry_space_group_name_Hall          'C -2yc'
_symmetry_Int_Tables_number              9

loop_
 _space_group_symop_id
 _space_group_symop_operation_xyz
 1   x,y,z
 2   x,-y,z+1/2
 3   x+1/2,y+1/2,z
 4   x+1/2,-y+1/2,z+1/2

_cell_length_a                           6.52520(10)
_cell_length_b                           18.9769(3)
_cell_length_c                           9.7779(2)
_cell_angle_alpha                        90
_cell_angle_beta                         108.8570(6)
_cell_angle_gamma                        90
_cell_volume                             1145.79(3)

loop_
 _twin_individual_id
 _twin_individual_mass_fraction_refined
 _twin_individual_twin_matrix_11
 _twin_individual_twin_matrix_12
 _twin_individual_twin_matrix_13
 _twin_individual_twin_matrix_21
 _twin_individual_twin_matrix_22
 _twin_individual_twin_matrix_23
 _twin_individual_twin_matrix_31
 _twin_individual_twin_matrix_32
 _twin_individual_twin_matrix_33
1 0.99(2)
1 0 0
0 1 0
0 0 1
2 0.01(2)
-1 0 0
0 -1 0
0 0 -1

_cell_formula_units_Z                    4

_cell_measurement_reflns_used            ?
_cell_measurement_theta_min              ?
_cell_measurement_theta_max              ?
_cell_measurement_temperature            293
_cell_special_details
; ?
;

_exptl_crystal_density_diffrn            2.2744
_exptl_crystal_density_meas              ?
_exptl_crystal_density_method            ?
_exptl_crystal_F_000                     792

_exptl_absorpt_coefficient_mu            1.084
_exptl_crystal_description               ?
_exptl_crystal_size_max                  ?
_exptl_crystal_size_mid                  ?
_exptl_crystal_size_min                  ?
_exptl_crystal_size_rad                  ?
_exptl_crystal_colour                    ?
_exptl_absorpt_correction_type           ?
_exptl_absorpt_process_details           ?
_exptl_absorpt_correction_T_min          ?
_exptl_absorpt_correction_T_max          ?
loop_
 _exptl_crystal_face_index_h
 _exptl_crystal_face_index_k
 _exptl_crystal_face_index_l
 _exptl_crystal_face_perp_dist
 ? ? ? ?

#=======================================================================

# 7. EXPERIMENTAL DATA

_exptl_special_details                   ?

_diffrn_ambient_temperature              293
_diffrn_source                           ?
_diffrn_source_power                     ?
_diffrn_source_voltage                   ?
_diffrn_source_current                   ?
_diffrn_radiation_type                   'Mo K\a'
_diffrn_radiation_source                 'X-ray tube'
_diffrn_radiation_wavelength             0.71073
_diffrn_radiation_monochromator          graphite
_diffrn_measurement_device               'four-circle diffractometer'
_diffrn_measurement_device_type          'Bruker CCD'
_diffrn_detector                         ?
_diffrn_detector_area_resol_mean         ?
_diffrn_measurement_method               'Bruker CCD'
_diffrn_measurement_specimen_support     ?

_diffrn_reflns_number                    66889
_diffrn_reflns_theta_min                 2.15
_diffrn_reflns_theta_max                 45.3
_diffrn_reflns_theta_full                45.3
_diffrn_measured_fraction_theta_max      1
_diffrn_measured_fraction_theta_full     1
_diffrn_reflns_av_R_equivalents          0.0363
_diffrn_reflns_av_unetI/netI             0.0241
_diffrn_reflns_limit_h_min               -13
_diffrn_reflns_limit_h_max               13
_diffrn_reflns_limit_k_min               -37
_diffrn_reflns_limit_k_max               37
_diffrn_reflns_limit_l_min               -19
_diffrn_reflns_limit_l_max               19
_diffrn_reflns_reduction_process         ?

_diffrn_standards_number                 ?
_diffrn_standards_interval_count         ?
_diffrn_standards_interval_time          ?
_diffrn_standards_decay_%                ?
loop_
_diffrn_standard_refln_index_h
_diffrn_standard_refln_index_k
_diffrn_standard_refln_index_l
  ? ? ?

_diffrn_radiation_probe                  X-ray

#=======================================================================

# 8. REFINEMENT DATA

_refine_special_details
; ?
;

_reflns_number_total                     4918
_reflns_number_gt                        4761
_reflns_threshold_expression             'I>3\s(I)'

_refine_ls_structure_factor_coef         Fsqd
_refine_ls_R_factor_gt                   0.0240
_refine_ls_wR_factor_gt                  0.0619
_refine_ls_R_factor_all                  0.0266
_refine_ls_wR_factor_ref                 0.0730
_refine_ls_goodness_of_fit_ref           2.26
_refine_ls_goodness_of_fit_gt            1.95
_refine_ls_restrained_S_gt               ?
_refine_ls_restrained_S_all              ?
_refine_ls_number_reflns                 4918
_refine_ls_number_parameters             190
_refine_ls_number_restraints             9
_refine_ls_number_constraints            8
_refine_ls_weighting_scheme              sigma
_refine_ls_weighting_details             'w=1/(\s^2^(I)+0.0004I^2^)'
_refine_ls_hydrogen_treatment            'refall'
_refine_ls_shift/su_max                  0.0282
_refine_ls_shift/su_mean                 0.0023
_refine_diff_density_max                 0.74
_refine_diff_density_min                 -0.70
_refine_ls_extinction_method
 'B-C type 1 Gaussian isotropic (Becker & Coppens, 1974)'
_refine_ls_extinction_coef               5000(300)
_refine_ls_extinction_expression         ?
_refine_ls_abs_structure_details
;  2451 of Friedel pairs used in the refinement
;
_refine_ls_abs_structure_Flack            0.01(2)
_refine_ls_abs_structure_Rogers          ?

loop_
 _atom_type_symbol
 _atom_type_scat_dispersion_real
 _atom_type_scat_dispersion_imag
 _atom_type_scat_source
 Al   0.0645  0.0514
 'International Tables Vol C tables 4.2.6.8 and 6.1.1.1'
 Ca   0.2262  0.3064
 'International Tables Vol C tables 4.2.6.8 and 6.1.1.1'
 H    0.0000  0.0000
 'International Tables Vol C tables 4.2.6.8 and 6.1.1.1'
 O    0.0106  0.0060
 'International Tables Vol C tables 4.2.6.8 and 6.1.1.1'
 Si   0.0817  0.0704
 'International Tables Vol C tables 4.2.6.8 and 6.1.1.1'

_computing_data_collection               ?
_computing_cell_refinement               ?
_computing_data_reduction                ?
_computing_structure_solution            ?
_computing_structure_refinement          ?
_computing_molecular_graphics            ?
_computing_publication_material          ?

loop_
 _restr_distance_atom_site_label_1
 _restr_distance_site_symmetry_1
 _restr_distance_atom_site_label_2
 _restr_distance_site_symmetry_2
 _restr_distance_target
 _restr_distance_target_weight_param
O13 . H5 . 0.96 0.001
O13 . H6 . 0.96 0.001
O12 . H3 . 0.96 0.001
O12 . H4 . 0.96 0.001
O11 . H1 . 0.96 0.001
O11 . H2 . 0.96 0.001

loop_
 _restr_angle_atom_site_label_1
 _restr_angle_site_symmetry_1
 _restr_angle_atom_site_label_2
 _restr_angle_site_symmetry_2
 _restr_angle_atom_site_label_3
 _restr_angle_site_symmetry_3
 _restr_angle_target
 _restr_angle_target_weight_param
H5 . O13 . H6 . 104.5 0.01
H3 . O12 . H4 . 104.5 0.01
H1 . O11 . H2 . 104.5 0.01

loop_
 _restr_torsion_atom_site_label_1
 _restr_torsion_site_symmetry_1
 _restr_torsion_atom_site_label_2
 _restr_torsion_site_symmetry_2
 _restr_torsion_atom_site_label_3
 _restr_torsion_site_symmetry_3
 _restr_torsion_atom_site_label_4
 _restr_torsion_site_symmetry_4
 _restr_torsion_angle_target
 _restr_torsion_weight_param
 ? ? ? ? ? ? ? ? ? ?

loop_
 _restr_equal_distance_atom_site_label_1
 _restr_equal_distance_site_symmetry_1
 _restr_equal_distance_atom_site_label_2
 _restr_equal_distance_site_symmetry_2
 _restr_equal_distance_class_class_id
 _restr_equal_distance_class_target_weight_param
 ? ? ? ? ? ?

loop_
 _restr_equal_angle_atom_site_label_1
 _restr_equal_angle_site_symmetry_1
 _restr_equal_angle_atom_site_label_2
 _restr_equal_angle_site_symmetry_2
 _restr_equal_angle_atom_site_label_3
 _restr_equal_angle_site_symmetry_3
 _restr_equal_angle_class_class_id
 _restr_equal_angle_class_target_weight_param
 ? ? ? ? ? ? ? ?

loop_
 _restr_equal_torsion_atom_site_label_1
 _restr_equal_torsion_site_symmetry_1
 _restr_equal_torsion_atom_site_label_2
 _restr_equal_torsion_site_symmetry_2
 _restr_equal_torsion_atom_site_label_3
 _restr_equal_torsion_site_symmetry_3
 _restr_equal_torsion_atom_site_label_4
 _restr_equal_torsion_site_symmetry_4
 _restr_equal_torsion_class_class_id
 _restr_equal_torsion_class_target_weight_param
 ? ? ? ? ? ? ? ? ? ?


#=======================================================================

# 9. ATOMIC COORDINATES AND DISPLACEMENT PARAMETERS

loop_
 _atom_site_label
 _atom_site_type_symbol
 _atom_site_fract_x
 _atom_site_fract_y
 _atom_site_fract_z
 _atom_site_adp_type
 _atom_site_U_iso_or_equiv
 _atom_site_site_symmetry_multiplicity
 _atom_site_occupancy
 _atom_site_calc_flag
 _atom_site_refinement_flags
 _atom_site_disorder_assembly
 _atom_site_disorder_group
  Ca1 Ca 0.10920(9) 0.393259(18) 0.44799(6) Uani 0.01279(9) 4 1 d . . .
  Al1 Al 0.92202(10) 0.46661(3) 0.06623(7) Uani 0.00754(12) 4 1 d . . .
  Al2 Al 0.33439(11) 0.21209(3) 0.40026(7) Uani 0.00771(12) 4 1 d . . .
  Si1 Si 0.5 0.37938(2) 0 Uani 0.00788(11) 4 1 d . . .
  Si2 Si 0.20879(10) 0.33259(2) 0.16895(6) Uani 0.00732(11) 4 1 d . . .
  Si3 Si 0.52980(10) 0.08182(2) 0.29989(6) Uani 0.00746(11) 4 1 d . . .
  O1 O 0.4952(2) 0.02117(7) 0.40923(14) Uani 0.0125(3) 4 1 d . . .
  O2 O 0.4955(2) 0.04953(6) 0.14160(13) Uani 0.0101(3) 4 1 d . . .
  O3 O 0.3623(2) 0.14568(7) 0.28522(15) Uani 0.0138(3) 4 1 d . . .
  O4 O 0.1264(2) 0.18708(7) 0.46554(16) Uani 0.0138(4) 4 1 d . . .
  O5 O 0.2731(2) 0.29604(7) 0.32592(14) Uani 0.0111(3) 4 1 d . . .
  O6 O 0.0812(2) 0.28149(7) 0.03937(15) Uani 0.0135(3) 4 1 d . . .
  O7 O 0.4325(2) 0.36014(7) 0.14335(14) Uani 0.0126(3) 4 1 d . . .
  O8 O 0.0677(2) 0.40120(7) 0.18449(14) Uani 0.0120(3) 4 1 d . . .
  O9 O 0.7804(2) 0.10844(7) 0.36576(15) Uani 0.0140(3) 4 1 d . . .
  O10 O 0.6478(2) 0.44930(7) 0.03223(15) Uani 0.0133(3) 4 1 d . . .
  O11 O 0.9674(3) 0.07623(10) 0.0598(3) Uani 0.0360(6) 4 1 d . . .
  O12 O 0.7048(3) 0.19534(9) 0.12548(18) Uani 0.0276(5) 4 1 d . . .
  O13 O 0.7826(3) 0.33045(12) 0.3917(2) Uani 0.0323(6) 4 1 d . . .
  H1 H 1.078(4) 0.1030(14) 0.130(3) Uiso 0.0432 4 1 d . . .
  H2 H 1.036(4) 0.0324(9) 0.052(4) Uiso 0.0432 4 1 d . . .
  H3 H 0.662(5) 0.2433(5) 0.100(3) Uiso 0.0332 4 1 d . . .
  H4 H 0.768(6) 0.1958(14) 0.2288(5) Uiso 0.0332 4 1 d . . .
  H5 H 0.664(3) 0.3523(18) 0.319(3) Uiso 0.0388 4 1 d . . .
  H6 H 0.722(5) 0.3161(19) 0.465(3) Uiso 0.0388 4 1 d . . .

loop_
 _atom_site_aniso_label
 _atom_site_aniso_type_symbol
 _atom_site_aniso_U_11
 _atom_site_aniso_U_22
 _atom_site_aniso_U_33
 _atom_site_aniso_U_12
 _atom_site_aniso_U_13
 _atom_site_aniso_U_23
 Ca1 Ca 0.01464(13) 0.01219(13) 0.01241(13) 0.00067(11) 0.00558(10) -0.00066(10)
 Al1 Al 0.00812(19) 0.00653(19) 0.00843(19) 0.00009(15) 0.00328(15) -0.00020(15)
 Al2 Al 0.00784(18) 0.00670(19) 0.00862(19) 0.00057(15) 0.00269(15) 0.00064(15)
 Si1 Si 0.00678(16) 0.00797(17) 0.00927(17) 0.00032(13) 0.00313(13) 0.00026(13)
 Si2 Si 0.00740(17) 0.00697(16) 0.00750(17) 0.00075(13) 0.00226(13) 0.00075(13)
 Si3 Si 0.00879(17) 0.00732(17) 0.00642(17) 0.00014(13) 0.00266(13) -0.00079(13)
 O1 O 0.0192(5) 0.0104(5) 0.0103(5) 0.0010(4) 0.0082(4) 0.0016(4)
 O2 O 0.0141(5) 0.0083(5) 0.0083(4) -0.0020(4) 0.0043(4) -0.0011(4)
 O3 O 0.0145(5) 0.0118(5) 0.0144(5) 0.0044(4) 0.0037(4) -0.0039(4)
 O4 O 0.0143(5) 0.0111(5) 0.0198(6) -0.0035(4) 0.0107(5) -0.0008(4)
 O5 O 0.0153(5) 0.0091(5) 0.0091(5) 0.0015(4) 0.0041(4) 0.0023(4)
 O6 O 0.0130(5) 0.0136(5) 0.0113(5) -0.0008(4) 0.0003(4) -0.0027(4)
 O7 O 0.0107(5) 0.0180(6) 0.0097(5) -0.0033(4) 0.0042(4) 0.0005(4)
 O8 O 0.0139(5) 0.0096(5) 0.0129(5) 0.0041(4) 0.0049(4) 0.0018(4)
 O9 O 0.0094(5) 0.0185(6) 0.0115(5) -0.0027(4) 0.0000(4) -0.0011(4)
 O10 O 0.0104(5) 0.0111(5) 0.0189(6) -0.0023(4) 0.0052(4) -0.0005(4)
 O11 O 0.0176(7) 0.0249(8) 0.0594(13) 0.0058(6) 0.0038(8) -0.0078(8)
 O12 O 0.0489(11) 0.0147(7) 0.0178(7) -0.0039(6) 0.0088(7) 0.0011(5)
 O13 O 0.0168(7) 0.0471(11) 0.0279(8) -0.0086(7) -0.0001(6) 0.0085(7)

loop_
 _jana_atom_site_ADP_C_label
 _jana_atom_site_ADP_C_type_symbol
 _jana_atom_site_ADP_C_111
 _jana_atom_site_ADP_C_112
 _jana_atom_site_ADP_C_113
 _jana_atom_site_ADP_C_122
 _jana_atom_site_ADP_C_123
 _jana_atom_site_ADP_C_133
 _jana_atom_site_ADP_C_222
 _jana_atom_site_ADP_C_223
 _jana_atom_site_ADP_C_233
 _jana_atom_site_ADP_C_333
 ? ? ? ? ? ? ? ? ? ? ? ?

loop_
 _jana_atom_site_ADP_D_label
 _jana_atom_site_ADP_D_type_symbol
 _jana_atom_site_ADP_D_1111
 _jana_atom_site_ADP_D_1112
 _jana_atom_site_ADP_D_1113
 _jana_atom_site_ADP_D_1122
 _jana_atom_site_ADP_D_1123
 _jana_atom_site_ADP_D_1133
 _jana_atom_site_ADP_D_1222
 _jana_atom_site_ADP_D_1223
 _jana_atom_site_ADP_D_1233
 _jana_atom_site_ADP_D_1333
 _jana_atom_site_ADP_D_2222
 _jana_atom_site_ADP_D_2223
 _jana_atom_site_ADP_D_2233
 _jana_atom_site_ADP_D_2333
 _jana_atom_site_ADP_D_3333
 ? ? ? ? ? ? ? ? ? ? ? ? ? ? ? ? ?

loop_
 _jana_atom_site_ADP_E_label
 _jana_atom_site_ADP_E_type_symbol
 _jana_atom_site_ADP_E_11111
 _jana_atom_site_ADP_E_11112
 _jana_atom_site_ADP_E_11113
 _jana_atom_site_ADP_E_11122
 _jana_atom_site_ADP_E_11123
 _jana_atom_site_ADP_E_11133
 _jana_atom_site_ADP_E_11222
 _jana_atom_site_ADP_E_11223
 _jana_atom_site_ADP_E_11233
 _jana_atom_site_ADP_E_11333
 _jana_atom_site_ADP_E_12222
 _jana_atom_site_ADP_E_12223
 _jana_atom_site_ADP_E_12233
 _jana_atom_site_ADP_E_12333
 _jana_atom_site_ADP_E_13333
 _jana_atom_site_ADP_E_22222
 _jana_atom_site_ADP_E_22223
 _jana_atom_site_ADP_E_22233
 _jana_atom_site_ADP_E_22333
 _jana_atom_site_ADP_E_23333
 _jana_atom_site_ADP_E_33333
 ? ? ? ? ? ? ? ? ? ? ? ? ? ? ? ? ? ? ? ? ? ? ?

loop_
 _jana_atom_site_ADP_F_label
 _jana_atom_site_ADP_F_type_symbol
 _jana_atom_site_ADP_F_111111
 _jana_atom_site_ADP_F_111112
 _jana_atom_site_ADP_F_111113
 _jana_atom_site_ADP_F_111122
 _jana_atom_site_ADP_F_111123
 _jana_atom_site_ADP_F_111133
 _jana_atom_site_ADP_F_111222
 _jana_atom_site_ADP_F_111223
 _jana_atom_site_ADP_F_111233
 _jana_atom_site_ADP_F_111333
 _jana_atom_site_ADP_F_112222
 _jana_atom_site_ADP_F_112223
 _jana_atom_site_ADP_F_112233
 _jana_atom_site_ADP_F_112333
 _jana_atom_site_ADP_F_113333
 _jana_atom_site_ADP_F_122222
 _jana_atom_site_ADP_F_122223
 _jana_atom_site_ADP_F_122233
 _jana_atom_site_ADP_F_122333
 _jana_atom_site_ADP_F_123333
 _jana_atom_site_ADP_F_133333
 _jana_atom_site_ADP_F_222222
 _jana_atom_site_ADP_F_222223
 _jana_atom_site_ADP_F_222233
 _jana_atom_site_ADP_F_222333
 _jana_atom_site_ADP_F_223333
 _jana_atom_site_ADP_F_233333
 _jana_atom_site_ADP_F_333333
 ? ? ? ? ? ? ? ? ? ? ? ? ? ? ? ? ? ? ? ? ? ? ? ? ? ? ? ? ? ?


#=======================================================================

# 10. MOLECULAR GEOMETRY


loop_
 _geom_bond_atom_site_label_1
 _geom_bond_atom_site_label_2
 _geom_bond_site_symmetry_1
 _geom_bond_site_symmetry_2
 _geom_bond_distance
 _geom_bond_publ_flag
  Ca1 Al1 . 2_465 3.2883(8) ?
  Ca1 Si2 . . 3.2153(9) ?
  Ca1 O11 . 4_455 2.3113(18) ?
  Ca1 O12 . 4_455 2.3511(17) ?
  Ca1 O13 . 1_455 2.3468(19) ?
  Si1 O4 . 4_554 1.6015(15) ?
  Si1 O7 . . 1.6404(15) ?
  Si1 O9 . 4_454 1.6166(12) ?
  Si1 O10 . . 1.6102(13) ?
  Si2 O5 . . 1.6113(14) ?
  Si2 O6 . . 1.5992(14) ?
  Si2 O7 . . 1.6442(16) ?
  Si2 O8 . . 1.6297(15) ?
  Si3 O1 . . 1.6355(15) ?
  Si3 O2 . . 1.6116(14) ?
  Si3 O3 . . 1.6072(15) ?
  Si3 O9 . . 1.6321(14) ?

loop_
 _geom_angle_atom_site_label_1
 _geom_angle_atom_site_label_2
 _geom_angle_atom_site_label_3
 _geom_angle_site_symmetry_1
 _geom_angle_site_symmetry_2
 _geom_angle_site_symmetry_3
 _geom_angle
 _geom_angle_publ_flag
 ? ? ? ? ? ? ? ?

loop_
 _geom_torsion_atom_site_label_1
 _geom_torsion_atom_site_label_2
 _geom_torsion_atom_site_label_3
 _geom_torsion_atom_site_label_4
 _geom_torsion_site_symmetry_1
 _geom_torsion_site_symmetry_2
 _geom_torsion_site_symmetry_3
 _geom_torsion_site_symmetry_4
 _geom_torsion
 _geom_torsion_publ_flag
 ? ? ? ? ? ? ? ? ? ?

loop_
 _geom_hbond_atom_site_label_D
 _geom_hbond_atom_site_label_H
 _geom_hbond_atom_site_label_A
 _geom_hbond_site_symmetry_D
 _geom_hbond_site_symmetry_H
 _geom_hbond_site_symmetry_A
 _geom_hbond_distance_DH
 _geom_hbond_distance_HA
 _geom_hbond_distance_DA
 _geom_hbond_angle_DHA
 _geom_hbond_publ_flag
  O11 H1 O3 . . 1_655   0.96(2)   2.14(2)   3.092(2)   169(2) ?
  O11 H2 O10 . . 3_545   0.96(2)   1.77(2)   2.732(2)   176(2) ?
  O12 H3 O4 . . 4_554   0.960(13)   1.83(2)   2.678(2)   146(3) ?
  O12 H4 O9 . . .   0.960(6)   2.12(2)   2.781(2)   125(2) ?
  O13 H5 O7 . . .   0.96(2)   1.89(2)   2.801(2)   158(3) ?
  O13 H6 O6 . . 4_555   0.96(3)   2.29(3)   3.090(3)   140(3) ?


#=======================================================================

# 11. STRUCTURE-FACTOR LIST

loop_
 _refln_index_h
 _refln_index_k
 _refln_index_l
 _refln_F_squared_calc
 _refln_F_squared_meas
 _refln_F_squared_sigma
 _refln_observed_status
   2   0   0  8198.89  8341.74    56.61 o
  -2   0   0  8360.81  8585.11    49.75 o
   4   0   0  1144.82  1184.98    18.87 o
  -4   0   0  1229.00  1275.28    20.96 o
   6   0   0   373.42   389.13    14.59 o
  -6   0   0   342.03   328.19    14.35 o
   8   0   0   265.19   301.70    20.18 o
  -8   0   0   255.22   217.85    14.85 o
   1   1   0 16646.00    -1.07   221.95 <
   3   1   0    79.53    93.80     2.91 o
  -3   1   0   102.17   127.50     3.22 o
   5   1   0  2490.84  2383.26    28.25 o
  -5   1   0  2629.38  2518.91    29.23 o
   7   1   0   574.12   572.70    14.72 o
  -7   1   0   618.94   592.54    15.42 o
   9   1   0    44.09    34.13     6.50 o
  -9   1   0    41.07    34.13     5.63 o
   0   2   0     0.09     0.43     0.43 <
   2   2   0 27564.00 29898.00   212.98 o
  -2   2   0 27668.80 30717.40   247.28 o
   4   2   0  1922.39  1953.45    17.36 o
  -4   2   0  1900.63  1905.77    19.87 o
   6   2   0   178.27   155.16     7.06 o
  -6   2   0   169.97   138.74     7.09 o
   8   2   0  1039.78  1091.56    28.04 o
  -8   2   0  1032.14  1077.29    22.82 o
   1   3   0  7753.02  8089.81   161.37 o
  -1   3   0  7629.44  7905.28    17.97 o
   3   3   0 16235.70 17374.20   346.28 o
  -3   3   0 16124.80 17379.30   344.27 o
   5   3   0  3268.64  3145.27    32.21 o
  -5   3   0  3315.15  3239.88    34.22 o
   7   3   0   372.87   382.64    12.89 o
  -7   3   0   387.88   373.11    11.80 o
   9   3   0   649.27   705.88    23.79 o
  -9   3   0   675.64   679.90    21.16 o
   0   4   0 19997.90 21455.10   387.81 o
   2   4   0  3415.19  2956.48    33.23 o
  -2   4   0  3456.53  2993.63    35.55 o
   4   4   0   751.66   698.31    11.33 o
  -4   4   0   810.06   758.38    13.38 o
   6   4   0     2.05     1.73     1.73 <
  -6   4   0     0.52    -1.73     1.30 <
   8   4   0   669.70   678.62    20.68 o
  -8   4   0   643.21   651.40    18.09 o
   1   5   0  6131.58  6437.56    22.59 o
  -1   5   0  5876.65  6108.17    34.39 o
   3   5   0 11907.60 12183.80    60.75 o
  -3   5   0 12024.40 12240.00    66.91 o
   5   5   0  5616.38  5523.68    45.23 o
  -5   5   0  5680.89  5704.62    47.02 o
   7   5   0    84.36    71.73     5.66 o
  -7   5   0    69.25    53.15     5.23 o
   9   5   0   165.53   139.58    13.04 o
  -9   5   0   145.28   119.28    10.03 o
   0   6   0   274.14   257.59     5.41 o
   2   6   0 14282.10 14544.60    60.89 o
  -2   6   0 14412.50 14606.10    79.21 o
   4   6   0  5132.06  5095.09    44.19 o
  -4   6   0  5259.15  5318.17    44.24 o
   6   6   0   287.04   314.70     8.83 o
  -6   6   0   264.35   269.76     9.04 o
   8   6   0   275.08   281.38    12.06 o
  -8   6   0   254.75   245.51    13.01 o
   1   7   0  4258.57  4219.13    34.52 o
  -1   7   0  4196.16  4148.57    41.59 o
   3   7   0  2101.78  2135.53    18.14 o
  -3   7   0  2118.00  2189.83    25.41 o
   5   7   0  2513.36  2555.96    24.04 o
  -5   7   0  2489.85  2547.42    32.74 o
   7   7   0   193.84   182.82     8.71 o
  -7   7   0   197.42   175.90    10.05 o
   9   7   0   405.51   402.06    17.31 o
  -9   7   0   399.48   386.07    18.67 o
   0   8   0  2309.13  2667.26    14.24 o
   2   8   0  3793.64  3848.14    26.55 o
  -2   8   0  3950.66  3987.70    38.97 o
   4   8   0   384.89   395.34     8.96 o
  -4   8   0   405.32   397.91    12.61 o
   6   8   0   345.67   347.18    10.36 o
  -6   8   0   351.95   351.49    12.97 o
   8   8   0   398.07   410.28    14.61 o
  -8   8   0   392.76   435.79    17.01 o
   1   9   0  4316.38  4725.10    25.34 o
  -1   9   0  4230.87  4694.45    20.40 o
   3   9   0  6336.78  6415.43    40.96 o
  -3   9   0  6304.11  6462.04    57.22 o
   5   9   0  7126.93  7172.94    51.48 o
  -5   9   0  7226.27  7386.43    66.60 o
   7   9   0  2210.29  2283.62    31.14 o
  -7   9   0  2174.62  2236.93    38.08 o
   9   9   0   808.96   853.12    28.64 o
  -9   9   0   808.16   895.95    27.83 o
   0  10   0  6110.12  6029.81    59.03 o
   2  10   0  3997.56  4177.28    23.95 o
  -2  10   0  3889.75  4088.25    41.64 o
   4  10   0  6814.46  6689.23    57.32 o
  -4  10   0  7038.23  6796.83    71.17 o
   6  10   0   412.03   399.52    12.22 o
  -6  10   0   400.77   380.93    15.27 o
   8  10   0   222.99   213.51    12.58 o
  -8  10   0   225.90   186.28    13.98 o
   1  11   0  5134.37  5151.26    44.84 o
  -1  11   0  5038.00  5019.32    45.05 o
   3  11   0   856.70   808.29    14.20 o
  -3  11   0   888.35   817.74    19.04 o
   5  11   0   636.08   660.21    12.65 o
  -5  11   0   639.43   679.67    18.66 o
   7  11   0   302.64   297.40    12.14 o
  -7  11   0   299.23   298.70    13.84 o
   9  11   0   153.80   110.63    10.94 o
  -9  11   0   141.37   123.59    12.58 o
   0  12   0  4298.29  4426.77    37.42 o
   2  12   0  2458.53  2484.14    23.68 o
  -2  12   0  2482.95  2557.96    31.98 o
   4  12   0   897.77   846.46    16.33 o
  -4  12   0   893.33   844.73    20.05 o
   6  12   0  1833.36  1890.17    30.29 o
  -6  12   0  1818.89  1828.66    38.03 o
   8  12   0   154.69   129.64     9.60 o
  -8  12   0   148.84   125.75    10.88 o
   1  13   0   153.03   126.21     5.79 o
  -1  13   0   132.76   102.44     6.20 o
   3  13   0  1681.24  1665.01    21.17 o
  -3  13   0  1575.72  1560.04    28.01 o
   5  13   0  4169.96  4246.80    39.71 o
  -5  13   0  4134.75  4246.68    53.47 o
   7  13   0  1246.96  1259.58    30.17 o
  -7  13   0  1281.98  1308.86    30.44 o
   0  14   0  1898.53  1891.49    26.64 o
   2  14   0  3616.40  3531.27    35.10 o
  -2  14   0  3574.55  3549.15    40.74 o
   4  14   0  1186.40  1203.10    17.89 o
  -4  14   0  1092.02  1123.22    24.75 o
   6  14   0  1632.18  1665.74    29.40 o
  -6  14   0  1651.09  1686.91    35.08 o
   8  14   0   196.88   158.17    13.53 o
  -8  14   0   168.60   145.64    11.75 o
   1  15   0  6666.79  6541.41    60.52 o
  -1  15   0  6780.00  6689.31    59.55 o
   3  15   0    35.85    42.77     3.43 o
  -3  15   0    31.65    36.29     4.31 o
   5  15   0  1082.68  1102.61    20.94 o
  -5  15   0  1039.53  1050.32    25.86 o
   7  15   0   953.68  1034.32    25.12 o
  -7  15   0  1003.62  1080.97    27.79 o
   0  16   0  2956.13  2921.81    33.89 o
   2  16   0   502.93   481.43    10.23 o
  -2  16   0   490.94   469.76    14.46 o
   4  16   0   874.45   894.66    16.59 o
  -4  16   0   895.16   904.14    25.02 o
   6  16   0   892.01   923.01    23.04 o
  -6  16   0   911.60   934.66    26.61 o
   8  16   0   633.47   652.20    24.09 o
  -8  16   0   638.96   659.98    24.50 o
   1  17   0  4746.75  4730.83    44.58 o
  -1  17   0  4651.47  4604.79    49.68 o
   3  17   0   458.42   440.67    10.58 o
  -3  17   0   450.13   447.16    14.30 o
   5  17   0   551.76   542.29    15.23 o
  -5  17   0   525.42   516.81    19.95 o
   7  17   0   797.35   845.79    23.34 o
  -7  17   0   818.97   862.63    25.57 o
   0  18   0   383.17   380.96    11.26 o
   2  18   0  3732.96  3678.62    34.67 o
  -2  18   0  3631.12  3644.18    57.27 o
   4  18   0   253.04   260.22    10.76 o
  -4  18   0   278.65   277.07    12.11 o
   6  18   0   155.49   137.85    10.01 o
  -6  18   0   137.53   141.31    12.52 o
   1  19   0   923.44   879.21    17.50 o
  -1  19   0   927.85   886.13    21.68 o
   3  19   0  1132.65  1106.20    16.92 o
  -3  19   0  1084.72  1072.10    28.27 o
   5  19   0   280.46   268.01    11.32 o
  -5  19   0   308.43   280.53    15.70 o
   7  19   0  1714.06  1790.66    35.83 o
  -7  19   0  1706.77  1903.33    44.69 o
   0  20   0    84.93    79.51     5.64 o
   2  20   0  1351.48  1352.27    21.21 o
  -2  20   0  1293.61  1302.61    33.70 o
   4  20   0  1887.18  1953.39    31.45 o
  -4  20   0  1892.15  1923.90    38.16 o
   6  20   0   616.61   622.78    20.28 o
  -6  20   0   618.04   621.48    22.90 o
   1  21   0   103.39    79.51     5.29 o
  -1  21   0   105.04    82.10     7.85 o
   3  21   0  2033.31  2083.74    25.83 o
  -3  21   0  2052.17  2100.58    42.30 o
   5  21   0     8.88    -1.30     3.03 <
  -5  21   0     6.87    -2.59     3.46 <
   7  21   0   368.58   313.41    15.87 o
  -7  21   0   362.14   341.08    18.69 o
   0  22   0   874.92   854.25    24.00 o
   2  22   0   224.59   200.11     8.80 o
  -2  22   0   203.97   185.42    14.76 o
   4  22   0   179.36   147.37    11.36 o
  -4  22   0   190.57   149.10    13.10 o
   6  22   0    42.07    25.92     4.35 o
  -6  22   0    37.78    39.32     6.48 o
   1  23   0   407.94   447.89    13.05 o
  -1  23   0   372.53   404.68    18.85 o
   3  23   0     5.66     4.75     3.02 <
  -3  23   0     9.34    12.96     4.32 <
   5  23   0  1072.02  1094.11    25.72 o
  -5  23   0  1057.79  1133.09    33.98 o
   0  24   0   701.43   691.25    22.58 o
   2  24   0   358.80   359.68    11.66 o
  -2  24   0   357.54   369.62    18.96 o
   4  24   0  1793.90  1913.11    38.79 o
  -4  24   0  1772.01  1901.05    43.63 o
   6  24   0  1303.59  1367.34    30.87 o
  -6  24   0  1313.37  1388.10    43.54 o
   1  25   0   259.86   248.54    13.03 o
  -1  25   0   275.05   289.59    16.79 o
   3  25   0   507.30   519.33    17.20 o
  -3  25   0   524.81   520.18    22.51 o
   5  25   0     2.26    -4.32     3.89 <
  -5  25   0     3.54    -3.89     5.62 <
   0  26   0     5.35    12.10     4.32 <
   2  26   0   741.74   793.35    19.35 o
  -2  26   0   748.63   800.70    30.36 o
   4  26   0   114.82    96.36    10.85 o
  -4  26   0   118.52   104.14    12.13 o
   1  27   0   211.29   186.28    11.35 o
  -1  27   0   237.15   192.32    17.00 o
   3  27   0   144.16   128.35    17.32 o
  -3  27   0   143.31   119.70    12.60 o
   0  28   0   346.61   348.42    16.85 o
   2  28   0   194.81   126.63    13.17 o
  -2  28   0   190.70   152.13    14.38 o
   1  29   0   638.99   677.71    19.55 o
  -1  29   0   633.26   631.44    27.69 o
   0  30   0    72.03    80.80     8.62 o
  -9   1   1  2351.22  2465.97    38.45 o
   9   1  -1  2390.52  2537.37    46.53 o
  -7   1   1  1984.98  2006.06    27.35 o
   7   1  -1  1999.04  2048.08    32.15 o
  -5   1   1  3172.95  3163.06    28.64 o
   5   1  -1  3265.95  3236.31    28.80 o
  -3   1   1  1111.84  1191.03     9.41 o
   3   1  -1  1143.72  1197.35     9.18 o
  -1   1   1  1934.29  2005.29     9.54 o
   1   1  -1  2024.49  2117.99    10.51 o
   1   1   1 13563.60 14710.90   288.10 o
  -1   1  -1 13474.80 14660.00   287.80 o
   3   1   1  2025.09  1951.13    18.77 o
  -3   1  -1  2114.41  2049.72    22.16 o
   5   1   1  2245.07  2117.89    24.11 o
  -5   1  -1  2154.49  2073.21    28.58 o
   7   1   1   701.56   689.98    17.43 o
  -7   1  -1   682.65   674.00    17.39 o
   9   1   1   300.61   290.47    17.34 o
  -9   1  -1   288.27   242.06    14.06 o
 -10   2   1     8.44     6.91     6.48 <
  10   2  -1    10.60     0.43     4.75 <
  -8   2   1  1484.85  1475.23    26.56 o
   8   2  -1  1427.55  1430.77    30.72 o
  -6   2   1  5751.84  5718.95    46.62 o
   6   2  -1  5793.40  5713.57    45.66 o
  -4   2   1    45.93    38.03     2.63 o
   4   2  -1    55.28    42.78     2.65 o
  -2   2   1  7061.95  7332.48    25.93 o
   2   2  -1  7306.11  7692.69   153.52 o
   0   2   1  6952.09  7396.60   145.95 o
   0   2  -1  7044.84  7505.74   148.89 o
   2   2   1  4806.73  4270.55    44.54 o
  -2   2  -1  4763.64  4241.49    45.45 o
   4   2   1  5303.66  5152.94    41.81 o
  -4   2  -1  5261.76  5107.96    46.93 o
   6   2   1  1760.46  1858.26    22.72 o
  -6   2  -1  1871.94  1901.61    26.32 o
   8   2   1    97.60    73.46     6.56 o
  -8   2  -1   117.29    96.36     7.85 o
  -9   3   1  1180.49  1258.38    27.66 o
   9   3  -1  1163.93  1209.06    35.09 o
  -7   3   1  5073.19  5284.61    44.43 o
   7   3  -1  5092.83  5335.01    57.66 o
  -5   3   1   739.43   734.82    12.63 o
   5   3  -1   810.28   793.55    11.99 o
  -3   3   1  4641.15  5123.90   101.89 o
   3   3  -1  4722.84  5167.73   102.48 o
  -1   3   1  6945.67  7334.83   144.77 o
   1   3  -1  6735.16  7225.01   142.18 o
   1   3   1  1491.77  1593.44     8.10 o
  -1   3  -1  1471.67  1550.84     9.27 o
   3   3   1 16732.30 17514.70    37.87 o
  -3   3  -1 16760.90 17651.10    45.85 o
   5   3   1   436.48   451.59     9.33 o
  -5   3  -1   475.87   485.71    12.01 o
   7   3   1    74.16    59.20     5.23 o
  -7   3  -1    71.52    58.76     5.66 o
   9   3   1   115.57    96.80     9.99 o
  -9   3  -1   120.03    96.79    10.43 o
  -8   4   1  2633.06  2733.86    35.79 o
   8   4  -1  2603.51  2673.24    43.14 o
  -6   4   1  1032.17  1013.82    16.76 o
   6   4  -1  1061.18  1060.09    15.61 o
  -4   4   1  5732.42  5957.36    33.50 o
   4   4  -1  5836.04  6063.96    29.06 o
  -2   4   1  1883.77  1935.48    14.44 o
   2   4  -1  1803.69  1857.81     9.29 o
   0   4   1  5274.70  5421.14    30.61 o
   0   4  -1  5162.82  5375.03    14.92 o
   2   4   1  1735.47  1824.30    12.17 o
  -2   4  -1  1807.92  1923.87    14.80 o
   4   4   1 10079.90 10242.00    64.34 o
  -4   4  -1 10132.20 10300.00    65.04 o
   6   4   1    20.01    18.58     2.60 o
  -6   4  -1    24.78    15.55     2.61 o
   8   4   1  1647.81  1748.25    29.23 o
  -8   4  -1  1671.27  1733.02    30.72 o
  -9   5   1   601.71   609.79    19.83 o
   9   5  -1   613.10   628.38    21.07 o
  -7   5   1   331.81   346.27    11.56 o
   7   5  -1   316.44   315.59    13.84 o
  -5   5   1  2523.13  2481.99    26.70 o
   5   5  -1  2476.23  2444.47    26.46 o
  -3   5   1    28.29    22.47     2.18 o
   3   5  -1    28.43    19.01     1.34 o
  -1   5   1  5838.70  5904.30    38.00 o
   1   5  -1  5767.29  5872.13    23.70 o
   1   5   1 25237.50 27957.10   322.19 o
  -1   5  -1 25299.70 28407.20   309.82 o
   3   5   1  5171.65  5226.15    33.99 o
  -3   5  -1  5237.22  5317.31    42.36 o
   5   5   1  4045.77  4054.81    35.94 o
  -5   5  -1  4035.64  4087.64    38.26 o
   7   5   1    87.57    64.38     5.27 o
  -7   5  -1    93.05    73.46     6.55 o
   9   5   1    34.35    37.59     6.48 o
  -9   5  -1    35.76    25.06     6.49 o
  -8   6   1   221.04   209.61    10.86 o
   8   6  -1   211.44   233.82    13.30 o
  -6   6   1   910.85   934.50    17.85 o
   6   6  -1   849.58   852.38    15.54 o
  -4   6   1 12736.80 12651.30    86.18 o
   4   6  -1 12697.00 12752.90    71.16 o
  -2   6   1 10008.30 11623.50   223.30 o
   2   6  -1  9975.98 11642.50   221.70 o
   0   6   1  5020.67  4981.00    49.00 o
   0   6  -1  5078.56  5014.61    38.13 o
   2   6   1   401.57   440.32     6.73 o
  -2   6  -1   447.19   479.61    10.89 o
   4   6   1  9684.12  9740.11    60.26 o
  -4   6  -1  9542.83  9687.93    64.19 o
   6   6   1  2027.88  2070.05    25.12 o
  -6   6  -1  1976.71  2022.55    29.10 o
   8   6   1  1031.35  1048.32    22.30 o
  -8   6  -1  1081.39  1094.97    26.25 o
  -9   7   1  1161.59  1217.22    30.15 o
   9   7  -1  1156.70  1264.85    30.01 o
  -7   7   1    42.23    37.59     5.19 o
   7   7  -1    60.66    46.23     4.79 o
  -5   7   1   609.47   626.21    14.09 o
   5   7  -1   662.47   664.20    12.96 o
  -3   7   1  1122.87  1080.88    16.39 o
   3   7  -1  1223.23  1201.07    13.97 o
  -1   7   1  6087.19  5737.81    60.35 o
   1   7  -1  5914.41  5545.75    49.94 o
   1   7   1  4522.73  4805.22    21.36 o
  -1   7  -1  4815.05  5130.96    33.95 o
   3   7   1  4080.39  4247.08    24.43 o
  -3   7  -1  4262.93  4448.90    37.54 o
   5   7   1   131.54   143.91     5.54 o
  -5   7  -1   129.62   121.01     6.53 o
   7   7   1  1376.32  1399.52    23.02 o
  -7   7  -1  1428.18  1440.96    28.41 o
   9   7   1   316.09   300.85    18.65 o
  -9   7  -1   315.44   309.07    17.75 o
  -8   8   1   529.20   566.08    19.18 o
   8   8  -1   561.70   602.37    19.13 o
  -6   8   1  1049.07  1029.19    24.90 o
   6   8  -1  1033.71   987.66    18.43 o
  -4   8   1 13514.10 13449.10   100.83 o
   4   8  -1 13747.10 13615.30    87.88 o
  -2   8   1  2476.77  2473.43    24.11 o
   2   8  -1  2460.66  2472.30    22.37 o
   0   8   1  4734.67  4455.79    49.84 o
   0   8  -1  4623.67  4386.37    40.86 o
   2   8   1  1402.51  1433.74    18.05 o
  -2   8  -1  1520.55  1570.76    20.75 o
   4   8   1  2301.27  2254.39    23.41 o
  -4   8  -1  2188.27  2133.81    29.76 o
   6   8   1  2604.87  2628.82    28.52 o
  -6   8  -1  2632.26  2732.03    36.29 o
   8   8   1   395.56   396.02    13.40 o
  -8   8  -1   412.91   402.49    17.36 o
  -9   9   1   642.61   654.37    23.70 o
   9   9  -1   640.90   653.93    24.99 o
  -7   9   1    29.42    25.92     4.33 o
   7   9  -1    31.84    27.65     3.90 o
  -5   9   1  2240.32  2230.45    32.33 o
   5   9  -1  2249.61  2280.35    27.12 o
  -3   9   1   804.59   712.25    16.33 o
   3   9  -1   814.63   741.25    13.31 o
  -1   9   1  1205.10  1344.18    19.87 o
   1   9  -1  1202.38  1353.75    10.63 o
   1   9   1   420.38   424.14     8.61 o
  -1   9  -1   395.80   410.33    10.67 o
   3   9   1  1531.39  1601.72    18.89 o
  -3   9  -1  1492.47  1569.80    26.16 o
   5   9   1  2511.97  2428.74    32.16 o
  -5   9  -1  2526.96  2474.28    36.17 o
   7   9   1  1090.15  1125.49    22.48 o
  -7   9  -1  1100.75  1155.77    27.54 o
   9   9   1   114.60    79.51    10.45 o
  -9   9  -1   119.05   105.87    12.56 o
  -8  10   1   520.38   531.43    18.94 o
   8  10  -1   512.04   500.74    20.40 o
  -6  10   1   111.26   102.85     8.24 o
   6  10  -1   102.50    79.51     5.71 o
  -4  10   1  1507.20  1517.49    24.56 o
   4  10  -1  1517.50  1536.97    16.89 o
  -2  10   1 24937.40 26682.80   104.50 o
   2  10  -1 25016.80 26431.90   528.48 o
   0  10   1  7439.65  7528.59    65.11 o
   0  10  -1  7490.68  7539.32    49.80 o
   2  10   1  1811.77  1871.54    19.40 o
  -2  10  -1  1776.62  1828.30    24.21 o
   4  10   1   634.12   572.04    12.90 o
  -4  10  -1   618.45   581.16    16.80 o
   6  10   1  1003.94  1034.21    18.17 o
  -6  10  -1  1047.56  1067.89    24.88 o
   8  10   1   618.17   643.08    18.81 o
  -8  10  -1   594.27   588.61    21.67 o
  -9  11   1   508.12   500.27    21.24 o
   9  11  -1   485.05   490.77    21.59 o
  -7  11   1    38.22    34.13     5.19 o
   7  11  -1    46.12    41.05     4.76 o
  -5  11   1  2123.50  2128.30    34.66 o
   5  11  -1  2203.56  2193.46    28.42 o
  -3  11   1  3233.40  3174.86    41.77 o
   3  11  -1  3169.37  3094.78    32.10 o
  -1  11   1  9867.75  9774.77    96.30 o
   1  11  -1 10020.20  9800.56    69.42 o
   1  11   1  1978.89  1906.68    24.62 o
  -1  11  -1  1878.49  1799.48    24.27 o
   3  11   1  1578.37  1586.18    21.99 o
  -3  11  -1  1683.64  1704.60    27.87 o
   5  11   1  1015.11  1001.16    20.54 o
  -5  11  -1  1083.70  1051.23    28.47 o
   7  11   1   672.22   678.61    18.97 o
  -7  11  -1   631.51   648.81    21.49 o
  -8  12   1   265.42   239.01    13.53 o
   8  12  -1   248.59   190.61    13.64 o
  -6  12   1   445.76   449.66    16.40 o
   6  12  -1   394.95   410.36    14.15 o
  -4  12   1  3958.80  3968.14    45.60 o
   4  12  -1  3986.14  3902.86    38.14 o
  -2  12   1  3722.99  3733.47    41.29 o
   2  12  -1  3784.19  3767.25    30.30 o
   0  12   1   775.34   750.09    16.35 o
   0  12  -1   843.25   814.46    12.64 o
   2  12   1  1712.28  1602.28    21.09 o
  -2  12  -1  1572.43  1481.38    28.26 o
   4  12   1  2084.19  2106.19    28.66 o
  -4  12  -1  2122.53  2152.89    32.91 o
   6  12   1    45.57    31.54     3.92 o
  -6  12  -1    41.68    27.65     4.35 o
   8  12   1   323.47   326.38    15.11 o
  -8  12  -1   355.95   352.30    17.74 o
  -9  13   1    55.28    51.85     8.22 o
   9  13  -1    51.58    43.21     8.65 o
  -7  13   1  2199.31  2260.69    44.28 o
   7  13  -1  2156.89  2266.06    36.42 o
  -5  13   1  1464.18  1502.67    28.94 o
   5  13  -1  1393.25  1362.49    23.45 o
  -3  13   1  2174.06  2121.29    37.75 o
   3  13  -1  2220.49  2138.40    27.02 o
  -1  13   1   147.80   139.19     8.25 o
   1  13  -1   163.40   158.63     5.66 o
   1  13   1  5409.02  5292.26    50.03 o
  -1  13  -1  5550.78  5443.15    52.72 o
   3  13   1 12848.70 12766.80    92.29 o
  -3  13  -1 12805.50 12766.50   106.98 o
   5  13   1   582.63   589.99    14.19 o
  -5  13  -1   586.27   587.82    19.02 o
   7  13   1   118.86   104.58     8.26 o
  -7  13  -1   132.28    92.04     9.20 o
  -8  14   1  1485.92  1612.04    34.45 o
   8  14  -1  1492.54  1597.73    41.40 o
  -6  14   1  1073.92  1067.50    26.48 o
   6  14  -1  1064.48  1112.97    24.09 o
  -4  14   1   184.59   186.72     9.93 o
   4  14  -1   184.93   175.48     6.55 o
  -2  14   1  1057.88  1013.00    25.61 o
   2  14  -1  1033.53   980.14    14.45 o
   0  14   1   180.20   183.28     8.19 o
   0  14  -1   184.42   183.71     6.92 o
   2  14   1  1633.90  1534.78    22.73 o
  -2  14  -1  1631.70  1521.33    25.31 o
   4  14   1   889.81   873.50    17.53 o
  -4  14  -1   879.91   875.68    22.55 o
   6  14   1   700.26   751.39    17.61 o
  -6  14  -1   703.66   749.22    21.65 o
   8  14   1   189.45   169.41    11.75 o
  -8  14  -1   189.35   169.41    13.90 o
  -7  15   1   727.40   765.67    24.34 o
   7  15  -1   741.58   784.69    21.22 o
  -5  15   1   157.09   134.40     9.60 o
   5  15  -1   139.88   109.34     7.48 o
  -3  15   1  1047.08  1038.16    22.63 o
   3  15  -1  1037.54   997.04    16.69 o
  -1  15   1 17621.50 17884.60   141.75 o
   1  15  -1 17454.40 17376.60   118.58 o
   1  15   1  6177.79  6106.67    69.35 o
  -1  15  -1  6237.52  6208.43    57.94 o
   3  15   1  2079.71  2030.30    26.64 o
  -3  15  -1  2086.02  2008.99    37.59 o
   5  15   1  1575.47  1609.37    25.44 o
  -5  15  -1  1575.81  1627.56    33.14 o
   7  15   1  1658.04  1744.10    33.95 o
  -7  15  -1  1614.64  1733.83    36.24 o
  -8  16   1   556.81   538.38    23.47 o
   8  16  -1   550.80   545.30    21.23 o
  -6  16   1  1330.84  1409.37    31.57 o
   6  16  -1  1240.71  1304.37    27.36 o
  -4  16   1  2321.20  2416.45    37.48 o
   4  16  -1  2260.76  2305.19    28.14 o
  -2  16   1   104.03    98.10     8.23 o
   2  16  -1   101.96    99.39     4.34 o
   0  16   1  4088.25  3981.82    54.55 o
   0  16  -1  4245.53  4154.79    45.51 o
   2  16   1  1835.74  1810.83    24.80 o
  -2  16  -1  1956.15  1940.04    28.50 o
   4  16   1  1574.80  1636.23    24.52 o
  -4  16  -1  1622.16  1672.91    34.90 o
   6  16   1  1321.49  1409.30    26.07 o
  -6  16  -1  1242.42  1283.49    30.29 o
   8  16   1    85.36    53.15     6.99 o
  -8  16  -1    98.54    81.23    10.84 o
  -7  17   1  1047.81  1051.24    29.83 o
   7  17  -1  1036.73  1048.23    28.02 o
  -5  17   1   313.12   323.79    16.81 o
   5  17  -1   328.30   333.73    12.06 o
  -3  17   1   908.85   914.56    25.92 o
   3  17  -1   844.99   851.05    16.37 o
  -1  17   1  1837.49  1819.11    29.82 o
   1  17  -1  1938.04  1873.77    28.09 o
   1  17   1  1762.99  1672.95    30.86 o
  -1  17  -1  1885.14  1790.02    28.97 o
   3  17   1  1319.13  1269.54    21.60 o
  -3  17  -1  1387.02  1347.34    26.54 o
   5  17   1   706.79   756.49    16.72 o
  -5  17  -1   633.92   664.45    23.57 o
   7  17   1   823.05   850.06    23.97 o
  -7  17  -1   784.99   797.77    25.42 o
  -8  18   1   458.90   457.88    22.06 o
   8  18  -1   463.24   435.39    20.05 o
  -6  18   1   913.96   956.77    31.25 o
   6  18  -1   936.54   943.32    24.16 o
  -4  18   1   740.99   754.11    21.95 o
   4  18  -1   735.05   756.71    16.18 o
  -2  18   1  2619.26  2655.78    41.09 o
   2  18  -1  2629.20  2657.45    27.97 o
   0  18   1   133.25    91.19     7.08 o
   0  18  -1   146.57   121.44     7.89 o
   2  18   1  2103.41  2101.49    26.52 o
  -2  18  -1  2141.66  2142.54    35.14 o
   4  18   1   438.11   437.16    13.41 o
  -4  18  -1   449.63   437.58    16.95 o
   6  18   1   176.81   143.48    10.08 o
  -6  18  -1   180.82   139.16    13.10 o
  -7  19   1     5.25    -6.05     4.75 <
   7  19  -1     4.41     0.00     4.32 <
  -5  19   1   261.36   271.87    13.78 o
   5  19  -1   251.27   255.02    12.08 o
  -3  19   1  1075.61  1103.14    30.48 o
   3  19  -1  1060.34  1060.74    20.34 o
  -1  19   1   191.66   193.63     9.93 o
   1  19  -1   182.78   192.77     7.71 o
   1  19   1  2379.02  2354.71    31.33 o
  -1  19  -1  2453.19  2363.44    35.11 o
   3  19   1   655.11   676.55    14.00 o
  -3  19  -1   649.09   664.01    18.46 o
   5  19   1   771.59   815.47    22.52 o
  -5  19  -1   766.29   741.93    26.14 o
   7  19   1   371.02   373.94    17.71 o
  -7  19  -1   362.81   317.31    19.66 o
  -6  20   1  3160.23  3358.33    53.29 o
   6  20  -1  3097.87  3196.69    51.39 o
  -4  20   1   964.74   969.04    28.53 o
   4  20  -1   976.60  1002.78    22.19 o
  -2  20   1   383.02   390.89    17.68 o
   2  20  -1   418.90   396.48    10.61 o
   0  20   1   402.76   387.89    13.95 o
   0  20  -1   437.54   418.56    12.71 o
   2  20   1  2953.37  2934.30    33.91 o
  -2  20  -1  3014.16  3061.26    44.34 o
   4  20   1  1450.62  1511.53    25.49 o
  -4  20  -1  1386.87  1439.36    29.66 o
   6  20   1   562.01   578.59    18.89 o
  -6  20  -1   546.70   560.44    25.43 o
  -7  21   1   273.17   251.12    16.52 o
   7  21  -1   251.10   225.62    12.66 o
  -5  21   1  1464.85  1469.10    34.60 o
   5  21  -1  1450.91  1473.90    28.71 o
  -3  21   1  1302.43  1273.25    34.93 o
   3  21  -1  1307.61  1267.17    23.55 o
  -1  21   1  1213.44  1217.31    26.37 o
   1  21  -1  1205.22  1182.69    21.98 o
   1  21   1  2106.87  2155.19    31.23 o
  -1  21  -1  2122.22  2173.78    38.28 o
   3  21   1   363.86   361.88    10.39 o
  -3  21  -1   400.38   418.05    16.31 o
   5  21   1   220.72   165.52    11.05 o
  -5  21  -1   198.49   138.74    11.04 o
  -6  22   1   193.74   156.02    13.10 o
   6  22  -1   196.57   158.18    10.97 o
  -4  22   1  1125.76  1162.72    32.55 o
   4  22  -1  1130.12  1172.67    24.58 o
  -2  22   1  1042.16  1034.95    31.23 o
   2  22  -1  1025.35  1018.10    18.29 o
   0  22   1  3946.65  3953.84    53.39 o
   0  22  -1  3887.86  3905.11    48.82 o
   2  22   1  1290.92  1296.29    21.57 o
  -2  22  -1  1358.42  1379.27    33.12 o
   4  22   1   865.29   879.68    22.35 o
  -4  22  -1   898.52   942.80    29.49 o
   6  22   1    10.75     6.91     3.46 <
  -6  22  -1    14.18    -1.30     4.76 <
  -5  23   1   819.41   863.55    29.52 o
   5  23  -1   833.01   839.73    22.00 o
  -3  23   1  4024.14  4278.83    68.63 o
   3  23  -1  4065.91  4146.68    58.10 o
  -1  23   1   861.41   897.41    25.19 o
   1  23  -1   839.10   834.70    19.09 o
   1  23   1   173.54   159.04     8.72 o
  -1  23  -1   173.22   157.31    12.59 o
   3  23   1   382.14   405.08    11.90 o
  -3  23  -1   374.47   368.77    18.19 o
   5  23   1   117.87   101.98     8.27 o
  -5  23  -1   110.07    98.96    11.26 o
  -6  24   1    17.99     8.64     5.19 <
   6  24  -1    21.73     2.16     4.76 <
  -4  24   1   514.62   547.43    22.71 o
   4  24  -1   510.37   511.97    19.45 o
  -2  24   1   472.28   519.30    22.64 o
   2  24  -1   470.03   521.46    14.67 o
   0  24   1    43.08    35.00     5.63 o
   0  24  -1    39.78    28.52     5.20 o
   2  24   1  1386.21  1426.92    23.16 o
  -2  24  -1  1363.25  1431.31    35.23 o
   4  24   1   579.82   652.56    24.15 o
  -4  24  -1   568.97   622.30    25.18 o
  -5  25   1    87.40    73.89    10.40 o
   5  25  -1    83.68    66.54     8.25 o
  -3  25   1  2717.61  2871.94    54.33 o
   3  25  -1  2726.28  2860.18    51.47 o
  -1  25   1  1444.52  1458.71    34.49 o
   1  25  -1  1436.98  1450.50    25.79 o
   1  25   1   207.04   182.81    10.92 o
  -1  25  -1   199.94   175.04    15.21 o
   3  25   1   385.36   430.14    14.80 o
  -3  25  -1   373.67   416.75    22.71 o
   5  25   1   331.69   347.99    15.03 o
  -5  25  -1   345.81   335.44    22.52 o
  -4  26   1    78.96    45.80     8.70 o
   4  26  -1    76.51    60.06     8.68 o
  -2  26   1  3572.72  3717.55    74.62 o
   2  26  -1  3588.59  3627.91    48.34 o
   0  26   1   113.61   106.74     9.96 o
   0  26  -1   119.91   104.14    11.71 o
   2  26   1   153.17   123.17     8.77 o
  -2  26  -1   183.12   173.29    14.29 o
   4  26   1    32.57    18.15     5.20 o
  -4  26  -1    41.73    23.76     7.80 o
  -3  27   1   897.95   944.10    31.66 o
   3  27  -1   892.02   969.20    30.96 o
  -1  27   1  1962.38  2032.77    48.65 o
   1  27  -1  2046.66  2112.23    34.95 o
   1  27   1    94.33    79.51     7.39 o
  -1  27  -1   103.77    82.10     9.99 o
   3  27   1    53.34    59.63     8.63 o
  -3  27  -1    62.41    57.47     8.65 o
  -2  28   1   242.65   200.55    17.86 o
   2  28  -1   247.51   219.99    15.24 o
   0  28   1  1248.88  1284.09    29.03 o
   0  28  -1  1252.08  1291.01    37.75 o
   2  28   1   315.24   327.22    18.96 o
  -2  28  -1   306.13   305.18    20.32 o
  -3  29   1    89.45    73.02    10.83 o
   3  29  -1    88.80    82.53    10.82 o
  -1  29   1    61.44    52.28     9.52 o
   1  29  -1    52.51    24.20     6.52 o
   1  29   1   643.59   618.45    20.53 o
  -1  29  -1   625.36   629.72    25.49 o
   0  30   1   278.41   229.08    18.76 o
   0  30  -1   271.35   263.23    19.48 o
 -10   0   2   346.06   321.61    23.00 o
  10   0  -2   329.76   350.15    25.00 o
  -8   0   2   592.31   616.37    24.06 o
   8   0  -2   650.77   693.29    30.89 o
  -6   0   2  2912.52  2884.86    40.56 o
   6   0  -2  3018.66  2953.72    49.77 o
  -4   0   2 35504.10 37761.20   208.26 o
   4   0  -2 35446.20 37749.40   211.85 o
  -2   0   2 10773.30 11751.70   220.87 o
   2   0  -2 10462.10 11225.40    65.73 o
   0   0   2 14513.90 15927.10   107.72 o
   0   0  -2 14326.30 15660.60    25.45 o
   2   0   2 13584.10 15129.10    39.23 o
  -2   0  -2 13281.50 14822.00    69.51 o
   4   0   2  4971.96  4892.21    55.03 o
  -4   0  -2  5190.67  5280.00    65.65 o
   6   0   2  8650.83  8817.59    87.06 o
  -6   0  -2  8476.61  8527.58   100.43 o
   8   0   2  2447.98  2645.70    54.38 o
  -8   0  -2  2399.04  2569.58    58.82 o
  -9   1   2    27.83    12.10     4.77 <
   9   1  -2    28.28    19.87     4.33 o
  -7   1   2   429.42   421.15    10.90 o
   7   1  -2   409.85   445.38    13.98 o
  -5   1   2  6185.92  6142.46    44.72 o
   5   1  -2  6119.20  6183.27    53.02 o
  -3   1   2  4801.16  4248.57    55.44 o
   3   1  -2  4827.43  4224.09    48.82 o
  -1   1   2  3163.21  3191.25    17.46 o
   1   1  -2  3315.09  3418.40    15.92 o
   1   1   2  7167.88  7550.58    33.81 o
  -1   1  -2  7329.74  7698.55    34.76 o
   3   1   2   273.99   273.76     6.06 o
  -3   1  -2   266.76   267.28     7.78 o
   5   1   2  2697.94  2668.71    26.03 o
  -5   1  -2  2629.08  2602.64    31.47 o
   7   1   2  3945.56  4137.50    46.16 o
  -7   1  -2  3978.48  4128.55    46.66 o
   9   1   2    23.50    18.15     4.76 o
  -9   1  -2    17.74    11.67     5.19 <
 -10   2   2   188.17   143.91    11.83 o
  10   2  -2   190.33   140.02    13.98 o
  -8   2   2   106.27    87.72     6.55 o
   8   2  -2   109.07    93.34     8.26 o
  -6   2   2  1948.38  1965.56    21.72 o
   6   2  -2  1930.13  1915.30    28.05 o
  -4   2   2  1268.60  1335.72    13.07 o
   4   2  -2  1301.28  1346.41    15.49 o
  -2   2   2  9660.04  9917.70    71.91 o
   2   2  -2  9756.35 10341.50    28.71 o
   0   2   2  3228.70  3255.24    16.97 o
   0   2  -2  3178.56  3232.89    15.53 o
   2   2   2  4494.62  4532.18    28.99 o
  -2   2  -2  4572.34  4568.74    36.81 o
   4   2   2  5197.53  5205.75    36.53 o
  -4   2  -2  5156.84  5214.30    42.93 o
   6   2   2   251.92   259.35     8.59 o
  -6   2  -2   242.28   233.85    10.00 o
   8   2   2    13.83     4.75     3.03 <
  -8   2  -2    16.99     3.02     3.90 <
  -9   3   2  1083.50  1098.51    25.36 o
   9   3  -2  1084.96  1118.85    28.65 o
  -7   3   2   168.46   145.21     6.63 o
   7   3  -2   175.38   165.52    10.41 o
  -5   3   2  2882.70  2892.53    26.29 o
   5   3  -2  2925.38  2955.76    31.04 o
  -3   3   2  4918.04  4981.21    31.47 o
   3   3  -2  4780.91  4764.86    33.77 o
  -1   3   2  5632.35  5810.24    17.17 o
   1   3  -2  5522.45  5716.08    10.39 o
   1   3   2 21073.40 23076.30   457.76 o
  -1   3  -2 21134.60 23331.20   454.91 o
   3   3   2  3228.61  3218.62    25.26 o
  -3   3  -2  3165.36  3194.05    28.90 o
   5   3   2  1505.46  1482.12    19.98 o
  -5   3  -2  1538.40  1507.15    24.37 o
   7   3   2   752.39   779.18    17.43 o
  -7   3  -2   767.38   774.40    19.39 o
   9   3   2   241.59   213.51    13.09 o
  -9   3  -2   233.20   202.27    14.81 o
 -10   4   2   484.67   539.60    23.90 o
  10   4  -2   464.43   509.78    20.90 o
  -8   4   2   260.25   255.89    10.83 o
   8   4  -2   280.13   265.83    12.62 o
  -6   4   2  4868.20  4822.21    41.23 o
   6   4  -2  4943.81  4841.88    55.31 o
  -4   4   2   293.21   258.24     6.46 o
   4   4  -2   343.78   317.44     8.49 o
  -2   4   2  1114.42  1025.59    12.25 o
   2   4  -2  1171.42  1085.25    11.95 o
   0   4   2  1172.07  1179.88    11.13 o
   0   4  -2  1303.17  1336.03    11.22 o
   2   4   2  3440.92  3463.87    26.88 o
  -2   4  -2  3378.46  3439.47    27.93 o
   4   4   2  1294.29  1262.74    15.87 o
  -4   4  -2  1407.13  1408.46    21.22 o
   6   4   2   120.53    91.61     7.45 o
  -6   4  -2   100.91    80.81     6.13 o
   8   4   2  2495.35  2617.14    40.95 o
  -8   4  -2  2425.52  2587.09    40.79 o
  -9   5   2   218.58   198.81    13.48 o
   9   5  -2   231.51   180.66    11.90 o
  -7   5   2  2299.76  2390.88    27.49 o
   7   5  -2  2221.44  2251.08    36.85 o
  -5   5   2  3737.00  3553.25    37.76 o
   5   5  -2  3799.82  3620.70    41.96 o
  -3   5   2  4516.46  4252.72    42.33 o
   3   5  -2  4608.57  4364.59    37.73 o
  -1   5   2 46422.10 56863.70   417.77 o
   1   5  -2 46784.60 53580.10   850.27 o
   1   5   2  1064.64   964.72    12.73 o
  -1   5  -2  1004.59   913.77    13.17 o
   3   5   2  6837.18  6742.71    45.47 o
  -3   5  -2  6603.30  6694.97    49.93 o
   5   5   2  4135.88  4028.55    39.28 o
  -5   5  -2  4085.04  4060.01    42.09 o
   7   5   2    80.14    63.08     5.25 o
  -7   5  -2    67.17    59.20     5.64 o
   9   5   2   513.79   521.91    21.57 o
  -9   5  -2   513.72   520.61    23.31 o
 -10   6   2   144.96   113.22    11.76 o
  10   6  -2   161.01   127.05    12.20 o
  -8   6   2  1925.28  2007.75    34.74 o
   8   6  -2  1861.89  1900.03    35.44 o
  -6   6   2  1365.11  1340.22    22.07 o
   6   6  -2  1319.46  1291.39    25.52 o
  -4   6   2   693.75   686.89    12.66 o
   4   6  -2   750.69   742.62    10.55 o
  -2   6   2  3772.64  3854.89    27.04 o
   2   6  -2  3969.64  4004.51    22.64 o
   0   6   2  1541.96  1466.58    18.69 o
   0   6  -2  1517.89  1429.73    16.99 o
   2   6   2   997.80  1004.55    11.12 o
  -2   6  -2   933.58   936.28    15.14 o
   4   6   2  2301.33  2357.20    20.54 o
  -4   6  -2  2230.39  2283.33    27.10 o
   6   6   2   438.90   456.17    10.62 o
  -6   6  -2   418.04   422.46    13.37 o
   8   6   2   378.85   393.40    14.60 o
  -8   6  -2   376.46   414.59    17.49 o
  -9   7   2  1011.80  1075.85    27.48 o
   9   7  -2  1006.77  1078.02    27.85 o
  -7   7   2    31.39    20.31     3.91 o
   7   7  -2    34.62    19.01     3.91 o
  -5   7   2  2177.97  2075.87    28.19 o
   5   7  -2  2173.60  2070.25    24.64 o
  -3   7   2  1304.87  1278.28    17.04 o
   3   7  -2  1293.03  1280.51    12.93 o
  -1   7   2  2061.14  2417.05     4.70 o
   1   7  -2  2073.63  2466.68    47.59 o
   1   7   2   497.88   412.74     7.89 o
  -1   7  -2   504.12   407.96     9.50 o
   3   7   2  1599.83  1549.50    18.14 o
  -3   7  -2  1605.78  1583.34    25.14 o
   5   7   2  1217.72  1193.43    17.77 o
  -5   7  -2  1193.58  1204.76    22.80 o
   7   7   2   404.83   417.22    11.99 o
  -7   7  -2   411.20   421.10    16.36 o
   9   7   2   218.18   189.73    13.94 o
  -9   7  -2   217.56   191.03    16.08 o
  -8   8   2  1271.28  1303.79    28.62 o
   8   8  -2  1297.08  1353.53    29.20 o
  -6   8   2   393.29   407.79    11.98 o
   6   8  -2   429.58   430.67    10.80 o
  -4   8   2  7802.65  7657.32    66.56 o
   4   8  -2  7832.01  7716.31    54.95 o
  -2   8   2   312.07   269.07     6.97 o
   2   8  -2   291.92   253.08     5.70 o
   0   8   2  2780.17  2774.43    32.99 o
   0   8  -2  2868.64  2845.44    23.96 o
   2   8   2  4892.45  4785.53    42.53 o
  -2   8  -2  4986.07  4899.93    49.42 o
   4   8   2   313.66   335.13     7.98 o
  -4   8  -2   349.90   354.12    10.34 o
   6   8   2   234.83   236.87     9.06 o
  -6   8  -2   245.61   227.79    11.77 o
   8   8   2   119.19   107.17     9.11 o
  -8   8  -2   123.01   101.12    10.00 o
  -9   9   2   116.26    91.18     8.72 o
   9   9  -2   106.83    80.37     9.14 o
  -7   9   2   250.42   245.52    13.42 o
   7   9  -2   274.43   260.64    11.75 o
  -5   9   2  2096.43  2084.77    27.59 o
   5   9  -2  2012.12  1964.05    23.26 o
  -3   9   2  1178.17  1114.68    16.00 o
   3   9  -2  1147.79  1094.85    14.17 o
  -1   9   2  7470.05  7320.19    76.29 o
   1   9  -2  7526.66  7400.82    52.73 o
   1   9   2  6481.98  6720.80    36.92 o
  -1   9  -2  6450.45  6743.88    45.63 o
   3   9   2 12577.20 12478.70    92.68 o
  -3   9  -2 12214.60 12071.20   109.61 o
   5   9   2   141.56   129.21     6.12 o
  -5   9  -2   110.85    92.48     7.41 o
   7   9   2  1506.09  1597.93    23.08 o
  -7   9  -2  1496.37  1597.09    33.42 o
  -8  10   2  1250.20  1295.30    29.35 o
   8  10  -2  1196.30  1227.88    32.15 o
  -6  10   2   947.20   974.57    22.64 o
   6  10  -2  1032.75  1035.43    20.31 o
  -4  10   2   949.77   915.59    19.07 o
   4  10  -2   904.85   880.18    15.12 o
  -2  10   2   754.41   715.46    14.39 o
   2  10  -2   661.50   666.75     9.43 o
   0  10   2 12366.40 12456.90   104.31 o
   0  10  -2 12553.20 12684.90    79.91 o
   2  10   2   214.36   213.98     6.49 o
  -2  10  -2   169.40   178.56     7.29 o
   4  10   2   543.28   537.66    11.75 o
  -4  10  -2   497.20   503.98    16.82 o
   6  10   2   350.58   343.26    12.59 o
  -6  10  -2   346.01   331.59    14.36 o
   8  10   2  1131.17  1246.12    26.79 o
  -8  10  -2  1106.15  1238.82    31.13 o
  -9  11   2    18.11    11.67     4.76 <
   9  11  -2    19.69     8.21     3.90 <
  -7  11   2   543.98   562.66    18.45 o
   7  11  -2   570.95   615.39    20.85 o
  -5  11   2   662.09   687.60    16.60 o
   5  11  -2   705.17   721.28    15.38 o
  -3  11   2  4339.73  4165.87    47.23 o
   3  11  -2  4301.95  4224.14    37.45 o
  -1  11   2   339.42   318.85    11.41 o
   1  11  -2   375.19   360.33     8.39 o
   1  11   2  1748.13  1641.04    22.26 o
  -1  11  -2  1793.62  1681.63    25.17 o
   3  11   2  1884.74  1819.92    25.59 o
  -3  11  -2  1916.81  1858.40    30.08 o
   5  11   2    58.67    45.37     4.36 o
  -5  11  -2    48.35    31.54     4.79 o
   7  11   2  1089.43  1139.60    23.61 o
  -7  11  -2  1052.09  1108.51    28.43 o
  -8  12   2  1552.27  1617.03    33.41 o
   8  12  -2  1554.64  1646.91    37.51 o
  -6  12   2  1573.11  1578.33    33.74 o
   6  12  -2  1582.04  1533.67    28.45 o
  -4  12   2    14.32    13.83     2.59 o
   4  12  -2    12.26    15.12     2.16 o
  -2  12   2  3953.80  3970.68    49.95 o
   2  12  -2  3960.77  3913.28    31.79 o
   0  12   2  9591.20  9755.50    85.24 o
   0  12  -2  9526.78  9610.99    72.01 o
   2  12   2  8520.01  8359.86    68.73 o
  -2  12  -2  8466.27  8310.31    82.67 o
   4  12   2   566.82   557.17    12.23 o
  -4  12  -2   575.25   567.11    17.37 o
   6  12   2   449.20   472.16    15.82 o
  -6  12  -2   446.82   451.84    16.83 o
   8  12   2   762.79   765.68    23.77 o
  -8  12  -2   768.14   774.32    27.21 o
  -9  13   2   204.42   161.20    13.12 o
   9  13  -2   202.10   151.70    14.42 o
  -7  13   2   173.12   128.35    10.54 o
   7  13  -2   177.23   146.94    12.21 o
  -5  13   2   909.39   898.58    21.76 o
   5  13  -2   882.35   891.71    18.06 o
  -3  13   2  1692.55  1616.61    27.29 o
   3  13  -2  1791.24  1647.85    22.98 o
  -1  13   2  3036.78  2883.79    44.64 o
   1  13  -2  3052.89  2915.04    33.12 o
   1  13   2  4739.57  4704.37    42.24 o
  -1  13  -2  4694.69  4644.12    42.68 o
   3  13   2   191.01   195.80     7.31 o
  -3  13  -2   196.95   192.35    10.40 o
   5  13   2   450.29   457.10    12.91 o
  -5  13  -2   490.65   514.14    16.67 o
   7  13   2  1249.74  1340.05    25.64 o
  -7  13  -2  1282.55  1386.73    32.19 o
  -8  14   2  1267.95  1305.03    31.20 o
   8  14  -2  1318.39  1388.91    38.30 o
  -6  14   2  2294.84  2434.91    39.00 o
   6  14  -2  2380.34  2449.27    34.30 o
  -4  14   2   499.66   486.60    17.40 o
   4  14  -2   507.14   481.40    10.70 o
  -2  14   2   418.46   438.16    14.99 o
   2  14  -2   422.64   426.91     9.03 o
   0  14   2  4325.02  4164.56    54.57 o
   0  14  -2  4182.68  3954.61    48.25 o
   2  14   2  3921.24  4043.47    35.81 o
  -2  14  -2  4056.06  4162.91    51.89 o
   4  14   2   239.65   246.36     8.59 o
  -4  14  -2   202.76   205.32    14.69 o
   6  14   2  1601.52  1660.75    29.91 o
  -6  14  -2  1638.70  1720.43    34.47 o
   8  14   2   415.18   408.96    17.76 o
  -8  14  -2   376.09   386.07    20.27 o
  -7  15   2   560.28   553.57    20.38 o
   7  15  -2   596.82   582.51    20.87 o
  -5  15   2   924.85   932.31    25.03 o
   5  15  -2   926.92   931.88    18.98 o
  -3  15   2  1240.28  1262.36    23.96 o
   3  15  -2  1277.67  1264.85    18.44 o
  -1  15   2  1943.81  1956.83    34.97 o
   1  15  -2  1842.40  1810.15    24.11 o
   1  15   2  2816.51  2861.82    30.21 o
  -1  15  -2  2754.87  2832.70    32.64 o
   3  15   2  2924.79  2897.11    33.70 o
  -3  15  -2  3041.80  3072.01    47.31 o
   5  15   2  1037.30  1061.28    22.21 o
  -5  15  -2   990.25  1013.76    28.35 o
   7  15   2  1004.65  1018.65    23.20 o
  -7  15  -2   967.19  1020.45    28.50 o
  -8  16   2   206.61   157.75    12.29 o
   8  16  -2   209.80   154.29    14.01 o
  -6  16   2   930.88   970.63    25.57 o
   6  16  -2   908.03   957.26    22.39 o
  -4  16   2  2512.87  2532.25    39.63 o
   4  16  -2  2480.69  2478.57    29.15 o
  -2  16   2   955.42   958.38    22.92 o
   2  16  -2   986.16   956.14    16.08 o
   0  16   2   437.51   400.95    14.55 o
   0  16  -2   448.21   413.48    11.59 o
   2  16   2   572.90   559.79    13.13 o
  -2  16  -2   571.41   554.16    14.88 o
   4  16   2    47.91    47.96     4.75 o
  -4  16  -2    42.63    36.29     5.63 o
   6  16   2  1939.65  1990.43    33.90 o
  -6  16  -2  1922.45  1934.14    38.86 o
  -7  17   2   212.33   186.27    14.36 o
   7  17  -2   202.96   162.94    11.83 o
  -5  17   2   149.45   123.60    10.03 o
   5  17  -2   162.44   132.67     7.92 o
  -3  17   2   633.47   669.27    20.02 o
   3  17  -2   629.33   671.87    13.29 o
  -1  17   2   594.04   559.01    19.32 o
   1  17  -2   621.29   597.48    13.70 o
   1  17   2   695.69   726.52    16.08 o
  -1  17  -2   676.83   708.81    16.08 o
   3  17   2   496.63   500.38    13.80 o
  -3  17  -2   503.35   522.42    18.45 o
   5  17   2  4047.77  4224.54    45.48 o
  -5  17  -2  4089.09  4263.82    68.56 o
   7  17   2   195.85   166.39    11.36 o
  -7  17  -2   204.96   148.24    13.58 o
  -8  18   2   201.91   192.32    17.75 o
   8  18  -2   194.71   160.34    13.94 o
  -6  18   2  2602.54  2793.40    48.43 o
   6  18  -2  2666.78  2731.02    41.87 o
  -4  18   2   126.62   111.49     9.99 o
   4  18  -2   103.91    89.45     5.68 o
  -2  18   2  2991.52  3000.30    41.13 o
   2  18  -2  2842.49  2872.15    31.47 o
   0  18   2  1317.25  1301.99    28.78 o
   0  18  -2  1279.03  1263.54    22.76 o
   2  18   2  1010.70  1010.33    19.48 o
  -2  18  -2   933.50   959.41    22.22 o
   4  18   2  4130.43  4263.92    47.89 o
  -4  18  -2  4138.77  4330.45    62.33 o
   6  18   2   673.63   655.75    19.63 o
  -6  18  -2   715.78   727.51    24.56 o
  -7  19   2  1178.00  1229.46    32.39 o
   7  19  -2  1214.57  1270.94    28.35 o
  -5  19   2   610.16   644.03    20.92 o
   5  19  -2   637.77   638.38    16.00 o
  -3  19   2    43.73    34.57     4.77 o
   3  19  -2    39.99    37.59     3.89 o
  -1  19   2  1274.75  1253.40    28.83 o
   1  19  -2  1164.40  1156.23    20.48 o
   1  19   2   760.35   760.67    18.60 o
  -1  19  -2   727.88   695.81    19.35 o
   3  19   2  5880.74  6072.67    53.98 o
  -3  19  -2  5828.14  6047.96    62.32 o
   5  19   2  1422.37  1542.42    27.31 o
  -5  19  -2  1495.55  1544.39    41.10 o
   7  19   2   497.53   504.16    19.85 o
  -7  19  -2   491.64   495.95    24.19 o
  -6  20   2   302.16   296.53    16.02 o
   6  20  -2   309.85   333.27    13.68 o
  -4  20   2   371.01   364.46    16.90 o
   4  20  -2   388.91   396.01    12.04 o
  -2  20   2   327.11   349.33    15.00 o
   2  20  -2   348.84   365.31    10.66 o
   0  20   2   202.57   159.07    11.84 o
   0  20  -2   234.35   201.84     9.70 o
   2  20   2  3356.01  3376.51    43.92 o
  -2  20  -2  3249.81  3365.04    46.10 o
   4  20   2   892.80   908.23    20.15 o
  -4  20  -2   872.65   903.50    23.93 o
   6  20   2   388.66   388.24    16.86 o
  -6  20  -2   415.23   424.96    19.83 o
  -7  21   2   373.37   367.02    19.92 o
   7  21  -2   365.55   384.75    16.31 o
  -5  21   2  1770.94  1857.26    41.46 o
   5  21  -2  1749.83  1824.83    30.92 o
  -3  21   2  2484.00  2576.65    50.41 o
   3  21  -2  2465.76  2557.65    34.72 o
  -1  21   2   387.93   391.73    15.11 o
   1  21  -2   401.62   413.77    12.00 o
   1  21   2   958.16   965.58    22.42 o
  -1  21  -2   929.34   928.85    23.38 o
   3  21   2    96.60    96.79     6.91 o
  -3  21  -2    97.80    91.61     8.23 o
   5  21   2   278.90   262.80    13.48 o
  -5  21  -2   273.20   238.16    14.00 o
  -6  22   2   518.13   513.73    23.38 o
   6  22  -2   547.11   571.21    19.27 o
  -4  22   2   176.38   158.17    13.89 o
   4  22  -2   157.62   118.41     9.23 o
  -2  22   2  1191.06  1163.75    30.16 o
   2  22  -2  1140.55  1161.69    20.03 o
   0  22   2  1131.13  1138.73    26.76 o
   0  22  -2  1166.86  1170.26    23.33 o
   2  22   2   513.31   541.01    15.31 o
  -2  22  -2   549.44   559.57    18.95 o
   4  22   2   442.64   448.82    14.22 o
  -4  22  -2   481.02   501.97    19.31 o
   6  22   2    84.71    58.33     7.41 o
  -6  22  -2    90.85    64.38     8.27 o
  -5  23   2   495.65   482.15    22.13 o
   5  23  -2   531.98   553.46    17.11 o
  -3  23   2   602.23   666.84    25.08 o
   3  23  -2   553.17   554.45    17.72 o
  -1  23   2   712.37   729.39    21.48 o
   1  23  -2   739.67   719.40    16.68 o
   1  23   2  2162.81  2266.49    31.03 o
  -1  23  -2  2147.98  2208.44    37.67 o
   3  23   2    38.74    34.13     4.76 o
  -3  23  -2    42.26    33.27     5.63 o
   5  23   2    41.31    33.27     5.63 o
  -5  23  -2    53.65    54.44     7.78 o
  -6  24   2   110.99    86.42    11.29 o
   6  24  -2   101.65    85.56     9.98 o
  -4  24   2   299.07   237.74    17.11 o
   4  24  -2   308.34   286.15    15.24 o
  -2  24   2  1648.81  1665.53    42.29 o
   2  24  -2  1654.77  1687.61    27.19 o
   0  24   2   369.35   366.17    14.72 o
   0  24  -2   370.67   339.80    14.04 o
   2  24   2  1508.15  1523.74    25.31 o
  -2  24  -2  1471.05  1533.37    32.59 o
   4  24   2   688.72   689.85    22.48 o
  -4  24  -2   657.28   681.67    26.22 o
  -5  25   2   835.15   915.92    34.93 o
   5  25  -2   856.33   895.12    27.79 o
  -3  25   2  1623.45  1683.03    44.02 o
   3  25  -2  1612.49  1683.50    36.40 o
  -1  25   2  1587.51  1659.15    34.19 o
   1  25  -2  1562.99  1596.40    29.42 o
   1  25   2   717.42   703.78    18.31 o
  -1  25  -2   713.00   737.53    22.28 o
   3  25   2   656.67   706.72    18.10 o
  -3  25  -2   657.70   692.02    26.15 o
   5  25   2    76.16    47.96     7.40 o
  -5  25  -2    83.10    41.05     8.71 o
  -4  26   2    84.29    72.59    10.82 o
   4  26  -2    83.93    70.86     8.67 o
  -2  26   2   423.89   422.40    21.19 o
   2  26  -2   425.39   402.51    15.72 o
   0  26   2   170.72   136.13    10.08 o
   0  26  -2   165.77   138.29    10.90 o
   2  26   2   790.26   819.80    19.58 o
  -2  26  -2   797.18   853.10    28.55 o
   4  26   2   256.83   226.91    18.69 o
  -4  26  -2   252.68   195.79    17.48 o
  -3  27   2   143.98   135.70    14.71 o
   3  27  -2   157.81   130.51    10.90 o
  -1  27   2   476.83   512.82    24.01 o
   1  27  -2   489.92   490.75    19.45 o
   1  27   2   899.35   921.14    21.39 o
  -1  27  -2   871.19   912.10    28.65 o
   3  27   2    54.33    39.75     7.37 o
  -3  27  -2    47.83    35.00     7.79 o
  -4  28   2   815.30   889.90    34.55 o
   4  28  -2   813.74   872.16    28.08 o
  -2  28   2   274.81   246.82    19.12 o
   2  28  -2   309.33   261.50    20.49 o
   0  28   2   515.06   516.30    17.72 o
   0  28  -2   527.90   550.45    22.77 o
   2  28   2   818.10   860.02    22.51 o
  -2  28  -2   793.53   789.10    29.45 o
  -3  29   2     8.71    -8.64     5.18 <
   3  29  -2     6.16    -6.48     5.18 <
  -1  29   2  1048.56  1137.29    36.95 o
   1  29  -2  1009.97  1104.04    29.39 o
   1  29   2   990.83  1036.43    24.60 o
  -1  29  -2   993.51   991.42    32.47 o
   0  30   2   716.53   712.39    23.82 o
   0  30  -2   696.26   720.63    26.21 o
  -9   1   3   814.27   853.15    21.23 o
   9   1  -3   816.72   877.81    24.53 o
  -7   1   3   276.65   252.88     8.41 o
   7   1  -3   279.92   277.95    11.25 o
  -5   1   3  3164.37  3289.93    25.73 o
   5   1  -3  3251.90  3319.16    28.52 o
  -3   1   3  9056.45  9911.97   140.59 o
   3   1  -3  9016.73  9872.96   196.02 o
  -1   1   3 11042.70 11724.60   232.17 o
   1   1  -3 10902.90 11542.80   230.14 o
   1   1   3  4140.44  3721.46    40.19 o
  -1   1  -3  4160.54  3797.53    40.14 o
   3   1   3   816.27   817.12    11.68 o
  -3   1  -3   834.24   850.43    14.92 o
   5   1   3  1881.18  1854.54    22.72 o
  -5   1  -3  1923.02  1859.13    28.90 o
   7   1   3   433.35   453.12    12.79 o
  -7   1  -3   432.44   468.68    16.16 o
   9   1   3   764.81   764.38    22.07 o
  -9   1  -3   771.14   770.86    26.82 o
 -10   2   3   627.24   670.39    21.27 o
  10   2  -3   663.09   743.44    25.79 o
  -8   2   3  1524.24  1532.33    24.12 o
   8   2  -3  1529.89  1569.14    29.78 o
  -6   2   3   925.40   842.01    14.40 o
   6   2  -3   856.82   791.49    17.71 o
  -4   2   3  2030.20  2127.91    23.93 o
   4   2  -3  2061.09  2155.52    19.64 o
  -2   2   3  2136.32  1725.56    30.43 o
   2   2  -3  2181.10  1797.72    25.61 o
   0   2   3  6532.09  6579.49    35.68 o
   0   2  -3  6452.22  6526.52    35.39 o
   2   2   3   236.61   275.98     5.58 o
  -2   2  -3   287.17   345.55     8.04 o
   4   2   3  1681.41  1631.36    21.86 o
  -4   2  -3  1672.98  1614.47    23.67 o
   6   2   3  2917.33  2959.04    31.57 o
  -6   2  -3  3021.64  3096.15    38.87 o
   8   2   3   519.54   541.83    17.99 o
  -8   2  -3   539.84   553.49    19.36 o
  -9   3   3    37.47    33.27     5.19 o
   9   3  -3    45.69    40.61     6.06 o
  -7   3   3  1434.22  1433.87    19.94 o
   7   3  -3  1484.21  1475.32    27.42 o
  -5   3   3  1212.18  1246.60    14.40 o
   5   3  -3  1155.72  1185.68    15.89 o
  -3   3   3  1259.27  1332.97    16.77 o
   3   3  -3  1178.38  1251.79    12.55 o
  -1   3   3 41589.70 49220.20   387.05 o
   1   3  -3 41400.90 47929.10   426.35 o
   1   3   3  2942.24  2979.04    22.87 o
  -1   3  -3  2743.54  2794.07    19.21 o
   3   3   3  5311.37  5169.53    41.54 o
  -3   3  -3  5216.12  5100.00    48.26 o
   5   3   3  1083.56  1079.77    17.39 o
  -5   3  -3  1126.80  1137.27    20.20 o
   7   3   3    85.29    68.70     6.10 o
  -7   3  -3    85.17    66.98     6.96 o
   9   3   3   180.93   134.40    10.12 o
  -9   3  -3   166.64   147.80    13.02 o
 -10   4   3  1422.26  1521.86    34.38 o
  10   4  -3  1464.04  1503.13    35.07 o
  -8   4   3   263.77   251.57    10.88 o
   8   4  -3   283.26   271.45    13.03 o
  -6   4   3   987.65   981.13    14.84 o
   6   4  -3   943.97   930.57    18.80 o
  -4   4   3   381.11   411.36     6.44 o
   4   4  -3   353.11   383.29     7.85 o
  -2   4   3   843.82   956.77     4.47 o
   2   4  -3   879.83   996.08     6.35 o
   0   4   3  3885.80  3949.50    24.37 o
   0   4  -3  3794.06  3924.40    21.41 o
   2   4   3  3408.96  3599.51    20.64 o
  -2   4  -3  3314.91  3556.69    23.96 o
   4   4   3  8553.93  8287.75    63.24 o
  -4   4  -3  8561.96  8297.29    73.49 o
   6   4   3   481.11   483.88    12.95 o
  -6   4  -3   468.15   453.62    14.82 o
   8   4   3   521.22   525.38    17.26 o
  -8   4  -3   516.54   518.03    19.45 o
  -9   5   3  1508.10  1620.75    31.44 o
   9   5  -3  1496.47  1570.97    33.75 o
  -7   5   3   771.88   772.38    15.14 o
   7   5  -3   787.23   810.44    20.53 o
  -5   5   3  1161.48  1100.46    17.95 o
   5   5  -3  1178.76  1142.45    17.55 o
  -3   5   3  7011.20  7118.19    41.66 o
   3   5  -3  7075.25  7104.63    44.57 o
  -1   5   3  3595.53  3701.26    22.21 o
   1   5  -3  3563.79  3709.02    18.07 o
   1   5   3  2156.65  2070.26    22.36 o
  -1   5  -3  2138.63  2086.60    19.86 o
   3   5   3  1710.89  1688.81    17.94 o
  -3   5  -3  1716.99  1720.92    21.20 o
   5   5   3   835.95   831.89    13.92 o
  -5   5  -3   840.22   847.90    17.21 o
   7   5   3  1057.05  1115.78    21.73 o
  -7   5  -3  1027.21  1057.84    25.20 o
 -10   6   3   170.13   151.26    12.60 o
  10   6  -3   188.83   140.02    11.42 o
  -8   6   3  1477.62  1563.84    29.14 o
   8   6  -3  1517.46  1609.21    31.73 o
  -6   6   3  1946.48  1933.67    25.85 o
   6   6  -3  1874.57  1861.53    29.73 o
  -4   6   3  6055.64  5895.75    49.85 o
   4   6  -3  5969.37  5909.35    47.84 o
  -2   6   3  2359.88  2335.12    19.59 o
   2   6  -3  2326.56  2322.40    18.06 o
   0   6   3 17499.70 20641.60   391.66 o
   0   6  -3 17282.40 20654.80   388.30 o
   2   6   3  1820.85  1933.43    20.42 o
  -2   6  -3  1706.15  1843.37    18.48 o
   4   6   3   204.96   178.09     5.85 o
  -4   6  -3   198.10   160.37     7.58 o
   6   6   3  4668.86  4783.60    42.46 o
  -6   6  -3  4547.10  4660.95    50.01 o
   8   6   3  1211.94  1289.29    24.50 o
  -8   6  -3  1254.49  1303.92    32.82 o
  -9   7   3   906.55   933.32    24.83 o
   9   7  -3   911.06   933.75    26.18 o
  -7   7   3  2220.34  2243.23    33.88 o
   7   7  -3  2328.72  2403.72    35.57 o
  -5   7   3  1631.35  1525.39    23.63 o
   5   7  -3  1510.58  1460.37    21.75 o
  -3   7   3  1251.09  1289.95    15.21 o
   3   7  -3  1150.95  1183.67    10.81 o
  -1   7   3  1496.10  1465.31    17.67 o
   1   7  -3  1453.88  1463.01    14.55 o
   1   7   3 13437.60 13574.90    83.75 o
  -1   7  -3 13404.90 13801.10    83.22 o
   3   7   3 11977.50 11640.90    84.71 o
  -3   7  -3 12277.00 12336.60    89.97 o
   5   7   3     7.84     4.75     2.16 <
  -5   7  -3     3.74     2.59     1.73 <
   7   7   3   687.49   711.49    17.48 o
  -7   7  -3   649.79   637.14    21.73 o
  -8   8   3  2170.34  2283.10    36.81 o
   8   8  -3  2232.12  2367.85    38.65 o
  -6   8   3   422.05   390.47    11.96 o
   6   8  -3   407.77   389.62    12.27 o
  -4   8   3  5383.09  5275.23    50.09 o
   4   8  -3  5194.00  5168.12    39.97 o
  -2   8   3  7487.40  7789.35    44.25 o
   2   8  -3  7449.76  7766.57    30.54 o
   0   8   3  2234.10  2299.44    22.73 o
   0   8  -3  2106.57  2174.69    18.50 o
   2   8   3 19425.40 19911.90    92.50 o
  -2   8  -3 19615.10 20197.10   102.52 o
   4   8   3   525.64   495.76    10.35 o
  -4   8  -3   548.99   515.63    14.60 o
   6   8   3   348.99   348.86    10.81 o
  -6   8  -3   314.81   308.67    14.30 o
   8   8   3     7.86     0.00     3.89 <
  -8   8  -3     7.83     0.43     5.62 <
  -9   9   3  1083.84  1140.49    27.97 o
   9   9  -3  1093.12  1130.52    28.61 o
  -7   9   3  1042.83  1100.40    24.44 o
   7   9  -3  1049.95  1059.26    24.57 o
  -5   9   3   425.91   429.87    11.64 o
   5   9  -3   412.73   422.54     8.96 o
  -3   9   3  7517.95  7521.87    59.19 o
   3   9  -3  7424.35  7418.49    48.51 o
  -1   9   3   243.25   291.90     8.68 o
   1   9  -3   233.40   276.34     5.54 o
   1   9   3  5709.08  5681.24    42.47 o
  -1   9  -3  5756.25  5705.79    48.80 o
   3   9   3  2380.85  2370.01    26.35 o
  -3   9  -3  2417.01  2352.81    32.58 o
   5   9   3   560.09   541.51    12.33 o
  -5   9  -3   547.26   547.15    16.87 o
   7   9   3   229.56   212.21    10.04 o
  -7   9  -3   232.83   203.14    13.52 o
  -8  10   3    41.32    30.24     5.63 o
   8  10  -3    39.14    20.74     4.35 o
  -6  10   3  7109.48  7201.36    63.48 o
   6  10  -3  7097.10  7229.60    63.63 o
  -4  10   3   798.96   791.12    15.26 o
   4  10  -3   835.55   815.28    12.91 o
  -2  10   3  3554.89  3527.80    41.31 o
   2  10  -3  3588.56  3623.16    26.32 o
   0  10   3  3390.68  3331.74    39.85 o
   0  10  -3  3439.76  3344.24    31.31 o
   2  10   3  2116.00  1973.11    26.56 o
  -2  10  -3  2130.17  1995.63    33.16 o
   4  10   3  9888.25  9972.16    67.43 o
  -4  10  -3  9822.82 10151.70    82.21 o
   6  10   3   871.42   905.68    18.16 o
  -6  10  -3   878.47   902.21    24.43 o
   8  10   3    89.05    77.35     7.81 o
  -8  10  -3    98.04    81.23     9.98 o
  -9  11   3   196.64   194.05    14.70 o
   9  11  -3   209.97   177.19    13.52 o
  -7  11   3  4015.66  4179.42    52.36 o
   7  11  -3  3937.28  4071.24    58.97 o
  -5  11   3  6001.23  6264.68    57.75 o
   5  11  -3  6122.22  6171.38    51.44 o
  -3  11   3  1218.13  1052.48    21.87 o
   3  11  -3  1135.54  1042.77    14.91 o
  -1  11   3   940.29   978.36    20.33 o
   1  11  -3   968.35   969.59    13.41 o
   1  11   3  4296.27  4185.58    40.84 o
  -1  11  -3  4314.39  4134.09    44.24 o
   3  11   3  2987.69  2949.57    33.13 o
  -3  11  -3  3033.90  2972.73    45.48 o
   5  11   3  2305.24  2281.41    30.43 o
  -5  11  -3  2309.55  2310.47    38.61 o
   7  11   3   423.95   438.81    15.02 o
  -7  11  -3   395.39   386.52    18.21 o
  -8  12   3   176.73   140.02    11.80 o
   8  12  -3   155.64   117.55    10.50 o
  -6  12   3   621.27   633.26    18.06 o
   6  12  -3   616.00   635.86    16.67 o
  -4  12   3    69.60    61.36     5.21 o
   4  12  -3    49.11    37.59     3.49 o
  -2  12   3  2825.74  2873.83    39.59 o
   2  12  -3  2684.33  2727.81    24.00 o
   0  12   3    16.20    18.15     3.02 o
   0  12  -3     6.23     5.18     1.73 o
   2  12   3  1046.03  1016.61    19.05 o
  -2  12  -3   962.62   940.15    21.07 o
   4  12   3  1779.83  1845.24    23.85 o
  -4  12  -3  1780.76  1798.40    31.83 o
   6  12   3   618.12   685.10    18.40 o
  -6  12  -3   628.30   679.47    21.20 o
   8  12   3    65.40    43.21     6.96 o
  -8  12  -3    77.46    59.20     8.68 o
  -9  13   3   194.82   144.78    13.56 o
   9  13  -3   189.82   140.89    13.98 o
  -7  13   3    87.01    82.96     8.22 o
   7  13  -3    85.21    66.11     8.25 o
  -5  13   3   112.50    97.23     8.26 o
   5  13  -3    99.70    82.97     5.26 o
  -3  13   3  1719.70  1755.13    31.61 o
   3  13  -3  1836.04  1833.13    20.90 o
  -1  13   3 12240.60 12551.70   110.99 o
   1  13  -3 12077.00 12199.50    82.16 o
   1  13   3  1043.03  1066.59    17.83 o
  -1  13  -3   985.76  1000.04    16.23 o
   3  13   3   981.18   931.42    18.03 o
  -3  13  -3   993.11   948.28    23.45 o
   5  13   3   286.73   274.92    10.03 o
  -5  13  -3   282.59   266.71    13.92 o
   7  13   3   975.17  1008.31    23.43 o
  -7  13  -3   991.23  1066.27    29.15 o
  -8  14   3   117.68    98.96     9.99 o
   8  14  -3   118.14    85.99    10.02 o
  -6  14   3   717.19   721.59    20.72 o
   6  14  -3   705.22   696.94    18.25 o
  -4  14   3  1219.10  1265.88    23.16 o
   4  14  -3  1217.78  1226.03    16.74 o
  -2  14   3  1569.30  1531.88    30.45 o
   2  14  -3  1562.91  1495.89    19.65 o
   0  14   3 10982.10 10513.60   114.25 o
   0  14  -3 10962.60 10792.40    86.04 o
   2  14   3  1549.24  1483.02    22.87 o
  -2  14  -3  1529.84  1474.42    28.54 o
   4  14   3  2531.49  2550.99    33.04 o
  -4  14  -3  2531.67  2629.58    39.12 o
   6  14   3  1189.62  1252.88    27.39 o
  -6  14  -3  1194.34  1232.09    32.53 o
  -9  15   3   105.05    73.03    10.01 o
   9  15  -3   102.97    79.94    10.42 o
  -7  15   3  1664.66  1749.98    34.86 o
   7  15  -3  1660.40  1756.93    40.96 o
  -5  15   3  1418.84  1416.67    30.79 o
   5  15  -3  1400.41  1418.03    23.11 o
  -3  15   3   916.05  1042.25    24.19 o
   3  15  -3   954.40  1056.87    14.66 o
  -1  15   3  2041.84  1959.84    37.65 o
   1  15  -3  1990.85  2034.81    24.23 o
   1  15   3   959.57   890.26    18.68 o
  -1  15  -3   909.12   854.86    16.79 o
   3  15   3   917.24   948.83    18.18 o
  -3  15  -3   905.72   940.63    24.76 o
   5  15   3   625.86   625.83    16.44 o
  -5  15  -3   598.11   587.36    19.98 o
   7  15   3   468.19   475.61    15.94 o
  -7  15  -3   465.58   446.64    20.86 o
  -8  16   3   297.84   266.26    15.71 o
   8  16  -3   274.03   274.05    18.59 o
  -6  16   3    45.59    41.05     6.06 o
   6  16  -3    30.68    20.31     3.05 o
  -4  16   3  1152.73  1156.88    24.64 o
   4  16  -3  1213.50  1229.92    17.45 o
  -2  16   3  6690.10  6696.33    80.64 o
   2  16  -3  6795.87  6794.22    54.04 o
   0  16   3  1259.12  1228.78    29.38 o
   0  16  -3  1332.21  1266.26    22.28 o
   2  16   3  3780.90  3796.52    40.11 o
  -2  16  -3  3642.78  3661.36    44.90 o
   4  16   3   369.42   377.42    11.60 o
  -4  16  -3   361.74   387.37    18.01 o
   6  16   3  2625.98  2816.72    40.51 o
  -6  16  -3  2616.14  2861.46    46.12 o
  -7  17   3   983.21   995.23    29.75 o
   7  17  -3   922.43   979.75    26.72 o
  -5  17   3   719.47   792.16    21.83 o
   5  17  -3   749.32   783.03    17.34 o
  -3  17   3  2664.16  2709.50    42.70 o
   3  17  -3  2741.27  2747.28    34.20 o
  -1  17   3  2140.90  2133.16    40.49 o
   1  17  -3  2162.91  2110.47    28.42 o
   1  17   3   730.04   717.79    16.58 o
  -1  17  -3   660.62   652.13    15.24 o
   3  17   3   929.05   855.17    19.11 o
  -3  17  -3   876.95   838.38    25.02 o
   5  17   3   999.73  1012.71    21.48 o
  -5  17  -3   994.65   981.12    28.69 o
   7  17   3   385.08   383.05    15.58 o
  -7  17  -3   421.75   441.82    22.38 o
  -8  18   3    34.21    14.26     6.07 <
   8  18  -3    33.84    15.55     5.64 <
  -6  18   3  1016.62   987.24    28.84 o
   6  18  -3  1034.35  1069.01    21.63 o
  -4  18   3   438.48   452.30    17.20 o
   4  18  -3   451.75   446.24    11.30 o
  -2  18   3   746.19   731.70    23.06 o
   2  18  -3   721.40   693.22    14.22 o
   0  18   3   629.74   634.23    21.16 o
   0  18  -3   626.47   589.67    15.11 o
   2  18   3  1053.09  1057.78    20.29 o
  -2  18  -3  1090.00  1101.42    23.24 o
   4  18   3  1122.46  1196.49    21.46 o
  -4  18  -3  1094.97  1149.79    33.27 o
   6  18   3   195.21   177.63    12.17 o
  -6  18  -3   203.70   153.85    13.99 o
  -7  19   3   121.29   103.28     9.56 o
   7  19  -3   118.32   127.48    11.21 o
  -5  19   3  1068.90  1129.34    31.03 o
   5  19  -3  1079.20  1121.53    21.50 o
  -3  19   3  1737.10  1748.43    35.84 o
   3  19  -3  1764.75  1843.71    28.60 o
  -1  19   3   162.99   142.62    10.88 o
   1  19  -3   167.22   154.29     7.85 o
   1  19   3  2375.20  2373.15    35.63 o
  -1  19  -3  2352.73  2346.78    37.43 o
   3  19   3  1605.69  1630.17    26.47 o
  -3  19  -3  1620.42  1661.32    31.06 o
   5  19   3   468.20   461.79    16.05 o
  -5  19  -3   476.23   492.91    20.65 o
  -6  20   3   328.46   301.73    15.70 o
   6  20  -3   328.82   299.13    13.58 o
  -4  20   3  1102.90  1132.07    32.63 o
   4  20  -3  1119.43  1129.44    20.20 o
  -2  20   3  7855.88  8150.10    86.43 o
   2  20  -3  7956.25  8146.26    60.22 o
   0  20   3   769.70   783.97    25.41 o
   0  20  -3   723.98   738.61    16.27 o
   2  20   3   383.06   373.97    13.47 o
  -2  20  -3   368.69   360.14    14.33 o
   4  20   3   292.16   290.03    13.84 o
  -4  20  -3   268.29   236.01    14.84 o
   6  20   3   381.55   398.60    15.88 o
  -6  20  -3   391.18   385.19    21.64 o
  -7  21   3   148.96   123.59    11.74 o
   7  21  -3   133.66   128.35    10.39 o
  -5  21   3  1227.04  1265.43    34.70 o
   5  21  -3  1196.95  1270.69    23.66 o
  -3  21   3  1920.16  1980.18    39.54 o
   3  21  -3  1957.52  1937.56    30.69 o
  -1  21   3   633.72   654.08    23.64 o
   1  21  -3   677.29   712.85    15.58 o
   1  21   3   393.89   391.25    13.85 o
  -1  21  -3   351.34   367.50    14.59 o
   3  21   3   379.61   379.14    12.97 o
  -3  21  -3   369.30   400.76    15.79 o
   5  21   3   771.07   810.21    21.24 o
  -5  21  -3   743.54   750.55    22.87 o
  -6  22   3    61.42    35.86     6.96 o
   6  22  -3    46.07    28.95     4.79 o
  -4  22   3   812.91   846.23    29.17 o
   4  22  -3   795.93   822.46    18.73 o
  -2  22   3  1317.61  1335.21    29.24 o
   2  22  -3  1334.99  1299.22    22.22 o
   0  22   3    13.90     9.07     3.03 <
   0  22  -3    14.35     9.07     2.60 o
   2  22   3   698.81   700.34    19.45 o
  -2  22  -3   704.34   728.45    21.41 o
   4  22   3  1081.48  1130.10    24.08 o
  -4  22  -3  1084.91  1119.71    28.64 o
  -5  23   3  3290.62  3515.93    60.53 o
   5  23  -3  3252.48  3428.41    49.93 o
  -3  23   3  1470.50  1572.33    36.11 o
   3  23  -3  1479.00  1585.30    28.38 o
  -1  23   3   640.83   620.26    20.50 o
   1  23  -3   654.00   634.09    16.21 o
   1  23   3   525.51   523.26    17.32 o
  -1  23  -3   536.91   535.36    18.61 o
   3  23   3  1000.27   990.15    23.05 o
  -3  23  -3   988.10   996.67    27.18 o
   5  23   3   603.65   602.86    20.76 o
  -5  23  -3   601.46   594.21    22.97 o
  -6  24   3    94.42    99.82    12.09 o
   6  24  -3    95.66    86.85     9.10 o
  -4  24   3    92.07    78.64     9.97 o
   4  24  -3    90.85    61.36     6.99 o
  -2  24   3   727.67   755.25    25.31 o
   2  24  -3   701.51   756.15    16.22 o
   0  24   3   316.54   310.38    12.15 o
   0  24  -3   330.43   303.02    12.72 o
   2  24   3   168.40   120.57     9.69 o
  -2  24  -3   163.04   125.33    10.93 o
   4  24   3   232.15   179.36    12.75 o
  -4  24  -3   230.54   197.52    14.82 o
  -5  25   3   604.72   630.09    28.39 o
   5  25  -3   588.10   656.49    25.50 o
  -3  25   3   153.70   136.99    13.01 o
   3  25  -3   160.81   127.92    10.49 o
  -1  25   3   872.89   889.56    25.37 o
   1  25  -3   851.58   877.91    21.35 o
   1  25   3  1064.58  1088.63    23.08 o
  -1  25  -3  1118.13  1177.69    27.91 o
   3  25   3  1163.48  1174.82    24.09 o
  -3  25  -3  1164.05  1153.17    31.27 o
  -4  26   3    97.18    93.77    12.11 o
   4  26  -3   118.62   103.27     9.55 o
  -2  26   3    75.57    66.97     8.66 o
   2  26  -3    61.50    47.53     6.51 o
   0  26   3   587.25   595.48    17.66 o
   0  26  -3   569.73   582.96    18.05 o
   2  26   3   153.34   102.86     8.83 o
  -2  26  -3   181.58   127.05    12.70 o
   4  26   3   595.84   577.78    24.76 o
  -4  26  -3   604.94   593.77    28.60 o
  -3  27   3   445.20   484.68    24.44 o
   3  27  -3   458.55   422.41    17.11 o
  -1  27   3   749.01   743.64    24.70 o
   1  27  -3   780.17   762.20    20.94 o
   1  27   3    13.46     7.78     4.32 <
  -1  27  -3    11.91     6.91     4.75 <
   3  27   3   438.08   444.44    18.98 o
  -3  27  -3   421.38   437.54    23.27 o
  -2  28   3    96.86    84.69    10.83 o
   2  28  -3    90.80    73.46     8.68 o
   0  28   3   393.28   367.04    15.30 o
   0  28  -3   392.48   392.98    18.59 o
   2  28   3   254.80   207.90    13.61 o
  -2  28  -3   262.74   210.06    20.04 o
  -1  29   3   169.90   144.77    13.04 o
   1  29  -3   176.04   159.03    12.59 o
   1  29   3   547.63   569.09    19.29 o
  -1  29  -3   563.71   537.94    28.24 o
 -10   0   4   566.47   502.94    29.28 o
  10   0  -4   580.03   598.07    33.65 o
  -8   0   4  9831.39 10176.00    92.00 o
   8   0  -4  9733.48 10132.10   130.61 o
  -6   0   4   694.55   676.52    17.07 o
   6   0  -4   780.87   760.76    20.11 o
  -4   0   4  2975.03  3062.81    96.56 o
   4   0  -4  2836.75  2876.20    36.28 o
  -2   0   4  1273.06  1651.93    30.52 o
   2   0  -4  1188.16  1583.97    12.15 o
   0   0   4  2987.29  3316.35    21.61 o
   0   0  -4  3208.82  3594.06    24.17 o
   2   0   4 28875.90 30802.80   149.26 o
  -2   0  -4 28668.90 30366.50   192.44 o
   4   0   4  1121.20  1100.21    22.80 o
  -4   0  -4  1046.49  1070.52    26.17 o
   6   0   4    17.49    16.85     4.32 o
  -6   0  -4     9.59     6.91     3.46 <
   8   0   4   297.16   290.91    18.61 o
  -8   0  -4   314.05   265.83    21.78 o
  -9   1   4   955.24   987.05    22.13 o
   9   1  -4   943.53   971.49    24.81 o
  -7   1   4   278.69   267.17     8.31 o
   7   1  -4   318.00   323.35    12.93 o
  -5   1   4  1501.16  1453.95    22.94 o
   5   1  -4  1411.99  1367.12    19.11 o
  -3   1   4  7344.67  7910.91   114.06 o
   3   1  -4  7277.90  7555.86    37.82 o
  -1   1   4  9878.43 10540.00   209.29 o
   1   1  -4 10060.70 10642.10   211.04 o
   1   1   4  2086.66  2238.47    16.73 o
  -1   1  -4  2191.96  2353.81    17.77 o
   3   1   4  2417.26  2350.62    25.23 o
  -3   1  -4  2408.44  2318.05    29.00 o
   5   1   4  2011.18  2058.27    25.02 o
  -5   1  -4  1916.06  1955.00    27.92 o
   7   1   4  2280.06  2400.34    34.29 o
  -7   1  -4  2299.32  2360.79    40.26 o
 -10   2   4   662.46   697.20    26.14 o
  10   2  -4   659.58   679.04    23.21 o
  -8   2   4   231.32   203.15     8.40 o
   8   2  -4   240.67   247.66    11.20 o
  -6   2   4   658.85   672.00    12.36 o
   6   2  -4   667.85   683.67    13.20 o
  -4   2   4  2853.07  2974.92    51.85 o
   4   2  -4  2813.12  2820.47    25.96 o
  -2   2   4  9449.33 10197.30    58.61 o
   2   2  -4  9456.22 10161.60   202.84 o
   0   2   4  3288.95  2980.99    31.45 o
   0   2  -4  3263.11  2965.59    32.08 o
   2   2   4   557.40   588.35     9.01 o
  -2   2  -4   568.60   602.61    10.77 o
   4   2   4   542.76   529.12    10.99 o
  -4   2  -4   571.96   567.15    13.47 o
   6   2   4   130.13   105.44     6.60 o
  -6   2  -4   138.42   108.04     8.33 o
   8   2   4   468.41   442.76    16.62 o
  -8   2  -4   479.73   477.34    20.77 o
  -9   3   4   164.96   118.41     9.68 o
   9   3  -4   175.09   127.05    10.12 o
  -7   3   4  1740.16  1773.91    20.93 o
   7   3  -4  1697.00  1759.33    27.59 o
  -5   3   4  1783.18  1698.66    21.83 o
   5   3  -4  1730.95  1614.25    23.96 o
  -3   3   4  3308.75  3380.02    47.29 o
   3   3  -4  3370.91  3434.30    25.41 o
  -1   3   4   752.89  1064.91    20.05 o
   1   3  -4   750.56  1063.19    19.37 o
   1   3   4   889.13   840.18    13.85 o
  -1   3  -4   912.15   862.21    12.67 o
   3   3   4  1363.28  1277.43    18.21 o
  -3   3  -4  1368.72  1306.90    21.43 o
   5   3   4  1657.38  1712.25    21.41 o
  -5   3  -4  1608.11  1651.31    27.06 o
   7   3   4  1139.98  1174.49    23.36 o
  -7   3  -4  1179.84  1180.03    28.57 o
 -10   4   4   481.92   462.64    23.02 o
  10   4  -4   466.74   489.89    19.74 o
  -8   4   4  2075.19  2124.89    27.62 o
   8   4  -4  1968.92  2074.13    36.18 o
  -6   4   4  8368.70  8450.79    53.93 o
   6   4  -4  8434.34  8548.54    62.94 o
  -4   4   4  1828.34  1873.01    19.32 o
   4   4  -4  1923.87  1928.04    20.32 o
  -2   4   4   165.20   169.08     4.28 o
   2   4  -4   196.40   204.08     4.23 o
   0   4   4  6332.81  6175.27    49.27 o
   0   4  -4  6309.58  6209.40    44.45 o
   2   4   4  9983.63 10035.80    64.03 o
  -2   4  -4 10017.90 10196.80    59.91 o
   4   4   4  2049.96  2109.89    22.90 o
  -4   4  -4  2024.22  2097.87    26.28 o
   6   4   4  2720.61  2802.85    32.94 o
  -6   4  -4  2823.96  2915.20    36.33 o
   8   4   4   174.62   152.12     9.61 o
  -8   4  -4   154.94   135.27    12.16 o
  -9   5   4   258.28   237.29    12.64 o
   9   5  -4   263.47   226.92    14.00 o
  -7   5   4  1030.12  1024.18    19.56 o
   7   5  -4   983.68  1025.58    22.00 o
  -5   5   4  9089.89  9318.49    52.09 o
   5   5  -4  9198.01  9375.86    58.85 o
  -3   5   4 11686.60 12093.50    47.95 o
   3   5  -4 11617.10 12041.40    58.37 o
  -1   5   4  1862.66  1971.36    13.85 o
   1   5  -4  1889.48  2018.61    14.11 o
   1   5   4  7624.29  7639.53    55.99 o
  -1   5  -4  7601.05  7728.45    49.28 o
   3   5   4  1084.87  1052.34    14.93 o
  -3   5  -4   996.88   953.37    17.14 o
   5   5   4  5782.65  5961.45    43.34 o
  -5   5  -4  5873.63  6038.56    51.51 o
   7   5   4  1418.57  1526.26    26.13 o
  -7   5  -4  1449.81  1532.67    31.44 o
 -10   6   4   346.58   336.31    21.66 o
  10   6  -4   326.84   344.10    18.07 o
  -8   6   4    57.52    47.96     5.64 o
   8   6  -4    61.22    50.12     5.65 o
  -6   6   4  1290.01  1308.03    20.05 o
   6   6  -4  1281.11  1277.30    20.86 o
  -4   6   4  6936.77  7089.41    48.24 o
   4   6  -4  7023.27  7106.84    49.42 o
  -2   6   4   708.96   714.39    10.30 o
   2   6  -4   655.14   657.35     9.06 o
   0   6   4  4547.56  4670.27    33.63 o
   0   6  -4  4426.12  4584.72    27.70 o
   2   6   4   440.02   446.44     9.87 o
  -2   6  -4   402.74   398.91     9.56 o
   4   6   4  3045.44  2998.69    31.25 o
  -4   6  -4  3118.17  3050.38    34.71 o
   6   6   4  1429.17  1413.91    24.92 o
  -6   6  -4  1463.82  1456.27    28.26 o
   8   6   4   122.47    90.32     8.32 o
  -8   6  -4   131.23   117.11    13.00 o
  -9   7   4  1114.45  1190.74    26.83 o
   9   7  -4  1107.17  1158.29    28.90 o
  -7   7   4   986.11   991.27    19.84 o
   7   7  -4   998.28  1023.71    22.64 o
  -5   7   4  1561.66  1512.97    21.75 o
   5   7  -4  1577.67  1551.08    21.77 o
  -3   7   4  6150.19  6175.09    47.25 o
   3   7  -4  6199.54  6156.32    45.71 o
  -1   7   4  3664.05  3536.02    32.14 o
   1   7  -4  3686.90  3572.08    35.31 o
   1   7   4  4436.13  4481.95    35.81 o
  -1   7  -4  4371.39  4418.08    35.82 o
   3   7   4  3381.79  3377.19    29.78 o
  -3   7  -4  3358.62  3438.43    34.58 o
   5   7   4    70.00    65.25     4.77 o
  -5   7  -4    67.85    54.44     5.23 o
   7   7   4   454.28   438.85    14.40 o
  -7   7  -4   453.02   429.77    19.60 o
 -10   8   4   299.32   236.87    17.96 o
  10   8  -4   280.61   228.23    16.63 o
  -8   8   4   154.02   132.24     9.59 o
   8   8  -4   137.54   100.69     8.77 o
  -6   8   4  2043.91  2085.32    28.73 o
   6   8  -4  2113.81  2096.72    28.11 o
  -4   8   4   511.41   466.46    10.52 o
   4   8  -4   545.24   491.94    11.06 o
  -2   8   4  1780.96  1743.63    23.79 o
   2   8  -4  1738.19  1738.26    14.78 o
   0   8   4  3231.38  3253.71    30.42 o
   0   8  -4  3194.58  3261.61    26.78 o
   2   8   4  2969.36  2872.90    30.87 o
  -2   8  -4  3080.80  3028.39    31.88 o
   4   8   4  1414.33  1395.72    18.16 o
  -4   8  -4  1476.65  1431.49    26.24 o
   6   8   4   342.16   356.23    11.12 o
  -6   8  -4   362.44   343.24    15.25 o
   8   8   4   721.93   824.84    21.96 o
  -8   8  -4   696.51   773.84    28.88 o
  -9   9   4    13.45     0.00     3.89 <
   9   9  -4     9.27     0.43     3.03 <
  -7   9   4   435.86   430.26    13.45 o
   7   9  -4   479.17   470.01    14.35 o
  -5   9   4  5675.58  5600.19    52.97 o
   5   9  -4  5649.53  5655.73    52.37 o
  -3   9   4  6330.75  6452.54    52.08 o
   3   9  -4  6181.48  6189.11    43.33 o
  -1   9   4  5129.59  5040.29    49.97 o
   1   9  -4  4905.37  4815.28    44.51 o
   1   9   4   989.46   985.80    14.80 o
  -1   9  -4  1052.70  1057.98    16.82 o
   3   9   4   930.28   946.06    16.21 o
  -3   9  -4   882.28   875.16    17.85 o
   5   9   4   260.90   263.24     8.63 o
  -5   9  -4   261.32   267.13    12.94 o
   7   9   4  1808.17  1853.51    30.48 o
  -7   9  -4  1831.66  1909.33    39.77 o
  -8  10   4   593.37   564.80    19.26 o
   8  10  -4   575.73   579.95    18.99 o
  -6  10   4   390.85   388.71    12.56 o
   6  10  -4   389.14   398.22    11.16 o
  -4  10   4  9308.13  9013.74    84.25 o
   4  10  -4  9469.45  9164.65    78.05 o
  -2  10   4  2958.42  2855.64    33.01 o
   2  10  -4  2801.40  2725.85    27.40 o
   0  10   4  2309.94  2212.39    27.07 o
   0  10  -4  2365.10  2248.54    26.36 o
   2  10   4  4077.84  3836.48    41.54 o
  -2  10  -4  4093.66  3888.29    45.65 o
   4  10   4  2618.19  2618.87    29.96 o
  -4  10  -4  2649.68  2669.09    42.25 o
   6  10   4   766.78   797.29    18.70 o
  -6  10  -4   751.29   754.91    23.33 o
   8  10   4    93.94    84.26     8.67 o
  -8  10  -4    95.72    65.25     9.57 o
  -9  11   4   669.91   709.73    22.16 o
   9  11  -4   645.57   698.95    25.14 o
  -7  11   4  3151.79  3276.41    44.57 o
   7  11  -4  3110.42  3142.40    45.47 o
  -5  11   4  1650.57  1677.81    25.55 o
   5  11  -4  1677.10  1679.01    24.25 o
  -3  11   4  2167.85  2138.82    31.83 o
   3  11  -4  2205.87  2247.25    22.40 o
  -1  11   4   404.50   354.70    12.09 o
   1  11  -4   384.35   338.29     7.92 o
   1  11   4  1376.88  1315.77    18.57 o
  -1  11  -4  1427.93  1396.69    23.49 o
   3  11   4   828.20   821.10    16.97 o
  -3  11  -4   807.90   822.01    20.63 o
   5  11   4   779.55   761.54    17.52 o
  -5  11  -4   817.92   819.46    22.92 o
   7  11   4   837.87   879.16    26.91 o
  -7  11  -4   859.02   929.31    27.51 o
  -8  12   4   283.76   274.04    15.18 o
   8  12  -4   284.19   300.41    16.78 o
  -6  12   4  1395.84  1389.80    26.08 o
   6  12  -4  1416.71  1437.83    28.75 o
  -4  12   4   929.36   886.75    18.74 o
   4  12  -4   911.84   899.35    14.07 o
  -2  12   4  7023.41  6797.57    79.84 o
   2  12  -4  6974.78  6649.59    63.00 o
   0  12   4   274.34   269.80     8.69 o
   0  12  -4   263.75   237.81     7.16 o
   2  12   4   188.18   187.60     7.78 o
  -2  12  -4   201.41   204.45     8.19 o
   4  12   4  3202.86  3161.70    37.47 o
  -4  12  -4  3237.87  3247.12    46.35 o
   6  12   4   826.83   861.39    21.27 o
  -6  12  -4   819.18   853.62    25.22 o
  -9  13   4    30.97    21.17     6.06 o
   9  13  -4    37.40    22.47     5.64 o
  -7  13   4  1086.74  1105.58    26.20 o
   7  13  -4  1108.63  1116.36    27.62 o
  -5  13   4  1960.35  1977.35    27.43 o
   5  13  -4  1872.45  1840.64    27.05 o
  -3  13   4 10140.70 10301.00    99.81 o
   3  13  -4 10045.10 10105.10    65.37 o
  -1  13   4  3876.62  3895.26    57.77 o
   1  13  -4  4033.92  4040.23    35.18 o
   1  13   4  2601.70  2495.11    35.17 o
  -1  13  -4  2715.10  2594.83    30.72 o
   3  13   4   826.66   845.30    17.51 o
  -3  13  -4   847.77   881.19    20.84 o
   5  13   4    45.08    25.06     3.93 o
  -5  13  -4    48.93    34.57     5.64 o
   7  13   4   680.16   706.74    22.71 o
  -7  13  -4   674.14   691.61    24.52 o
  -8  14   4   574.96   629.22    20.77 o
   8  14  -4   576.92   560.89    24.32 o
  -6  14   4   441.97   457.03    15.88 o
   6  14  -4   430.91   457.90    15.80 o
  -4  14   4  2824.11  2860.86    44.14 o
   4  14  -4  2735.51  2732.76    30.50 o
  -2  14   4  4735.74  4694.93    67.24 o
   2  14  -4  4788.08  4769.93    42.52 o
   0  14   4  3317.21  3090.51    43.05 o
   0  14  -4  3358.99  3178.62    38.30 o
   2  14   4  6337.12  6321.96    59.60 o
  -2  14  -4  6393.88  6309.28    75.11 o
   4  14   4    62.88    53.58     5.21 o
  -4  14  -4    86.69    74.75     7.38 o
   6  14   4   250.88   239.88    11.30 o
  -6  14  -4   246.71   207.46    14.00 o
  -9  15   4   702.09   679.93    26.11 o
   9  15  -4   686.76   676.49    29.04 o
  -7  15   4   828.18   833.28    23.75 o
   7  15  -4   819.77   803.87    23.51 o
  -5  15   4   453.57   450.12    14.30 o
   5  15  -4   421.75   408.64    10.52 o
  -3  15   4  1168.87  1114.98    27.46 o
   3  15  -4  1148.32  1121.53    15.69 o
  -1  15   4  3028.55  2989.84    45.52 o
   1  15  -4  3092.44  3056.39    31.42 o
   1  15   4  3841.90  3912.43    41.87 o
  -1  15  -4  3777.45  3819.75    38.57 o
   3  15   4  1347.88  1384.92    23.25 o
  -3  15  -4  1336.32  1391.45    28.76 o
   5  15   4   211.72   194.93     9.60 o
  -5  15  -4   225.58   187.14    13.55 o
   7  15   4    77.58    55.31     6.97 o
  -7  15  -4    67.72    41.48     7.82 o
  -8  16   4   143.81    98.09     9.65 o
   8  16  -4   138.58    97.66    10.49 o
  -6  16   4  1341.58  1349.86    29.78 o
   6  16  -4  1330.94  1334.73    26.37 o
  -4  16   4   643.90   648.01    19.86 o
   4  16  -4   622.27   610.41    13.55 o
  -2  16   4   846.76   808.21    23.73 o
   2  16  -4   865.63   831.55    15.23 o
   0  16   4  1036.44  1039.43    20.31 o
   0  16  -4  1063.31  1051.05    18.81 o
   2  16   4  1119.58  1101.18    21.04 o
  -2  16  -4  1100.34  1082.18    23.18 o
   4  16   4    34.26    19.01     3.48 o
  -4  16  -4    33.80    16.42     4.34 o
   6  16   4   416.38   445.73    16.66 o
  -6  16  -4   411.67   418.93    18.98 o
  -7  17   4  1153.78  1186.03    29.96 o
   7  17  -4  1125.34  1156.22    31.74 o
  -5  17   4   326.60   315.57    14.33 o
   5  17  -4   314.43   331.57    11.11 o
  -3  17   4   141.25   126.19     9.99 o
   3  17  -4   128.56   111.93     6.14 o
  -1  17   4  3027.75  3010.83    50.72 o
   1  17  -4  3064.52  3112.35    31.39 o
   1  17   4  2342.23  2338.32    34.81 o
  -1  17  -4  2400.52  2365.82    33.66 o
   3  17   4  1599.68  1681.74    25.94 o
  -3  17  -4  1583.34  1647.55    32.97 o
   5  17   4   403.58   420.23    13.70 o
  -5  17  -4   408.20   402.50    18.19 o
  -8  18   4    81.38    54.01     7.41 o
   8  18  -4    74.29    58.33     8.24 o
  -6  18   4   826.26   832.33    24.60 o
   6  18  -4   763.58   799.11    19.96 o
  -4  18   4   116.55    97.23     8.70 o
   4  18  -4   118.53    96.37     6.15 o
  -2  18   4   625.55   625.88    21.19 o
   2  18  -4   559.41   594.82    12.55 o
   0  18   4  5517.95  5512.55    60.01 o
   0  18  -4  5561.27  5560.55    56.39 o
   2  18   4   604.95   560.99    16.84 o
  -2  18  -4   589.12   549.33    17.22 o
   4  18   4   281.32   273.61    11.29 o
  -4  18  -4   268.56   225.20    15.31 o
   6  18   4    74.33    60.49     7.38 o
  -6  18  -4    73.22    65.25     9.52 o
  -7  19   4    76.07    65.68     8.23 o
   7  19  -4    58.67    47.10     6.94 o
  -5  19   4   786.39   801.64    28.00 o
   5  19  -4   763.15   784.37    17.93 o
  -3  19   4   388.19   399.51    17.66 o
   3  19  -4   402.13   393.45    11.75 o
  -1  19   4  4600.13  4636.96    67.79 o
   1  19  -4  4566.13  4590.20    43.37 o
   1  19   4  2314.82  2376.92    35.37 o
  -1  19  -4  2404.88  2462.85    37.63 o
   3  19   4  1599.82  1641.17    27.52 o
  -3  19  -4  1577.92  1668.10    32.61 o
   5  19   4    76.50    58.76     6.53 o
  -5  19  -4    63.83    54.88     7.80 o
  -6  20   4   274.76   241.18    15.70 o
   6  20  -4   259.32   256.32    13.41 o
  -4  20   4  2214.43  2218.04    43.32 o
   4  20  -4  2166.04  2200.89    29.24 o
  -2  20   4  3341.12  3405.45    57.25 o
   2  20  -4  3291.40  3319.26    35.40 o
   0  20   4   817.74   828.28    20.66 o
   0  20  -4   859.01   870.62    18.90 o
   2  20   4  1350.39  1379.95    27.33 o
  -2  20  -4  1390.39  1427.49    29.85 o
   4  20   4   105.38    95.06     7.38 o
  -4  20  -4    91.75    79.94     8.24 o
   6  20   4   351.14   327.68    17.84 o
  -6  20  -4   369.82   355.34    21.68 o
  -7  21   4    27.36    11.23     5.63 <
   7  21  -4    25.40    15.12     6.06 <
  -5  21   4   853.26   879.17    28.78 o
   5  21  -4   851.41   933.26    23.40 o
  -3  21   4   344.99   322.93    15.69 o
   3  21  -4   349.08   330.28    11.82 o
  -1  21   4   766.07   748.89    26.09 o
   1  21  -4   739.86   734.65    15.64 o
   1  21   4   778.64   815.99    20.82 o
  -1  21  -4   785.96   837.18    21.55 o
   3  21   4  1427.31  1465.17    30.71 o
  -3  21  -4  1426.20  1476.86    31.87 o
   5  21   4  1001.28  1042.07    25.53 o
  -5  21  -4  1002.56  1055.49    27.16 o
  -6  22   4   114.71    91.18    10.86 o
   6  22  -4   111.25    96.36     8.69 o
  -4  22   4   193.40   172.44    14.33 o
   4  22  -4   206.84   185.40    10.05 o
  -2  22   4    81.91    58.33     7.83 o
   2  22  -4    73.84    52.72     5.25 o
   0  22   4   395.29   371.40    14.86 o
   0  22  -4   421.15   392.57    12.78 o
   2  22   4  1259.44  1307.64    27.55 o
  -2  22  -4  1276.38  1323.62    29.76 o
   4  22   4   105.82   117.54    10.34 o
  -4  22  -4   116.73   111.05     9.52 o
  -5  23   4   375.47   393.84    21.09 o
   5  23  -4   394.44   404.21    17.67 o
  -3  23   4  2628.19  2717.34    49.94 o
   3  23  -4  2554.29  2659.54    40.31 o
  -1  23   4   163.90   127.92    12.64 o
   1  23  -4   157.86   123.60     8.78 o
   1  23   4  1505.24  1527.91    30.89 o
  -1  23  -4  1557.68  1607.47    31.83 o
   3  23   4   294.40   276.65    13.93 o
  -3  23  -4   326.92   295.66    17.01 o
   5  23   4   168.88   127.06    11.38 o
  -5  23  -4   187.88   138.29    11.84 o
  -6  24   4   337.98   295.25    19.20 o
   6  24  -4   347.61   293.52    15.42 o
  -4  24   4  1825.53  1920.40    47.54 o
   4  24  -4  1748.51  1849.15    31.42 o
  -2  24   4  4127.88  4200.77    59.12 o
   2  24  -4  4116.64  4208.25    43.85 o
   0  24   4   706.88   741.85    21.31 o
   0  24  -4   715.56   724.11    17.64 o
   2  24   4  1287.86  1278.25    29.12 o
  -2  24  -4  1341.84  1372.52    31.69 o
   4  24   4    89.80    65.25     8.27 o
  -4  24  -4    76.35    63.52     8.24 o
  -5  25   4   105.95    85.99    11.71 o
   5  25  -4    97.81    85.99     9.11 o
  -3  25   4    78.30    55.74     8.69 o
   3  25  -4    70.53    44.07     6.11 o
  -1  25   4   940.04   921.68    25.28 o
   1  25  -4   922.40   917.81    20.82 o
   1  25   4   551.81   521.08    19.25 o
  -1  25  -4   548.11   507.68    19.32 o
   3  25   4   568.77   586.86    19.75 o
  -3  25  -4   599.42   612.34    23.26 o
  -4  26   4    27.56    30.24     8.21 o
   4  26  -4    28.27    20.74     5.19 o
  -2  26   4   402.96   409.85    19.85 o
   2  26  -4   409.47   410.28    15.99 o
   0  26   4  1900.84  1938.60    32.79 o
   0  26  -4  1886.31  1944.72    32.91 o
   2  26   4   436.01   433.64    16.88 o
  -2  26  -4   434.30   387.82    18.86 o
  -3  27   4   376.35   382.15    22.02 o
   3  27  -4   358.69   360.11    18.58 o
  -1  27   4   349.60   314.70    14.05 o
   1  27  -4   335.13   328.11    15.17 o
   1  27   4   579.46   575.57    17.76 o
  -1  27  -4   551.29   574.30    21.03 o
  -2  28   4   577.50   553.11    24.80 o
   2  28  -4   586.20   589.86    22.03 o
   0  28   4    50.99    40.18     6.50 o
   0  28  -4    64.94    43.64     7.81 o
   2  28   4   480.60   515.81    17.90 o
  -2  28  -4   457.79   494.64    24.89 o
  -1  29   4   222.61   189.29    13.10 o
   1  29  -4   203.00   179.79    14.34 o
  -9   1   5   386.27   376.99    13.47 o
   9   1  -5   402.59   397.73    15.60 o
  -7   1   5  5602.11  5687.83    40.14 o
   7   1  -5  5528.66  5636.70    46.92 o
  -5   1   5  3079.52  3055.73    60.44 o
   5   1  -5  3098.07  3008.52    34.82 o
  -3   1   5   595.76   559.90    25.33 o
   3   1  -5   600.24   596.70    10.02 o
  -1   1   5  1934.86  2336.24    45.24 o
   1   1  -5  1920.37  2317.66    44.11 o
   1   1   5  5006.70  4793.65    43.08 o
  -1   1  -5  5069.89  4884.45    43.84 o
   3   1   5  1601.14  1550.47    20.58 o
  -3   1  -5  1671.37  1561.02    24.56 o
   5   1   5  1539.17  1543.92    22.88 o
  -5   1  -5  1512.12  1499.37    28.78 o
   7   1   5   752.19   770.82    19.71 o
  -7   1  -5   718.96   728.04    22.85 o
 -10   2   5   269.11   177.65    20.99 o
  10   2  -5   268.98   212.22    14.93 o
  -8   2   5   852.32   873.28    14.38 o
   8   2  -5   909.57   934.20    22.67 o
  -6   2   5  2371.41  2427.63    32.79 o
   6   2  -5  2270.55  2320.92    25.76 o
  -4   2   5  7621.10  7750.11   104.54 o
   4   2  -5  7481.84  7406.31    55.86 o
  -2   2   5 11294.00 11596.60    50.84 o
   2   2  -5 11509.90 11709.20    59.16 o
   0   2   5 10483.20 10766.90    57.33 o
   0   2  -5 10796.00 11194.20    51.63 o
   2   2   5  3072.35  3048.78    29.89 o
  -2   2  -5  3208.68  3182.66    31.25 o
   4   2   5   569.84   558.85    12.67 o
  -4   2  -5   527.60   513.91    13.55 o
   6   2   5  2241.17  2389.61    26.65 o
  -6   2  -5  2146.09  2238.21    37.62 o
   8   2   5   358.91   326.38    14.90 o
  -8   2  -5   347.30   306.50    18.35 o
  -9   3   5   335.26   322.03    18.22 o
   9   3  -5   305.28   300.00    15.59 o
  -7   3   5   774.41   759.82    13.63 o
   7   3  -5   769.72   767.61    16.90 o
  -5   3   5  7410.34  7658.47    77.96 o
   5   3  -5  7408.50  7443.08    54.71 o
  -3   3   5  2416.99  2549.10    27.00 o
   3   3  -5  2557.67  2650.60    21.09 o
  -1   3   5  4310.83  4229.98    32.84 o
   1   3  -5  4227.90  4132.98    30.14 o
   1   3   5   513.62   513.89    10.39 o
  -1   3  -5   574.84   571.34    10.01 o
   3   3   5  1719.23  1654.80    21.77 o
  -3   3  -5  1843.21  1758.40    24.69 o
   5   3   5   479.15   460.51    12.30 o
  -5   3  -5   437.64   426.39    13.93 o
   7   3   5   280.82   244.21    14.01 o
  -7   3  -5   267.04   215.26    12.37 o
 -10   4   5    18.53    -9.07     5.19 <
  10   4  -5    18.29     5.62     4.33 <
  -8   4   5    46.87    38.45     4.77 o
   8   4  -5    47.31    28.52     4.36 o
  -6   4   5   497.18   480.08     9.75 o
   6   4  -5   479.27   465.82    11.39 o
  -4   4   5  5726.52  5827.77    58.97 o
   4   4  -5  5779.48  5836.45    42.37 o
  -2   4   5  3000.53  3000.60    26.68 o
   2   4  -5  3055.34  3052.38    22.84 o
   0   4   5  9061.36  8972.77    64.26 o
   0   4  -5  9035.93  9000.13    64.02 o
   2   4   5  1025.06   948.15    16.03 o
  -2   4  -5  1007.18   934.77    16.34 o
   4   4   5  1749.07  1761.64    24.48 o
  -4   4  -5  1740.70  1738.26    26.07 o
   6   4   5   991.53  1035.20    18.41 o
  -6   4  -5   969.44  1008.84    22.92 o
   8   4   5   127.88   100.68     7.88 o
  -8   4  -5   114.38    85.99    11.30 o
  -9   5   5    13.65     6.48     4.76 <
   9   5  -5    15.30     2.16     3.46 <
  -7   5   5  2118.44  2116.72    28.23 o
   7   5  -5  2139.48  2156.11    30.05 o
  -5   5   5   610.90   590.67    10.69 o
   5   5  -5   618.33   590.22    12.48 o
  -3   5   5  1620.64  1622.57    16.02 o
   3   5  -5  1592.32  1596.66    17.71 o
  -1   5   5   508.71   570.58     8.52 o
   1   5  -5   509.51   585.73     9.23 o
   1   5   5  2060.09  2018.04    24.86 o
  -1   5  -5  2030.13  1994.76    23.87 o
   3   5   5  7363.06  7469.86    48.14 o
  -3   5  -5  7327.28  7463.07    56.12 o
   5   5   5   558.95   560.08    12.96 o
  -5   5  -5   549.80   520.30    14.99 o
   7   5   5   196.57   143.48    10.59 o
  -7   5  -5   194.20   157.31    13.09 o
 -10   6   5    19.26     0.43     6.05 <
  10   6  -5    18.62    13.39     4.33 o
  -8   6   5  1322.01  1361.61    24.10 o
   8   6  -5  1368.20  1387.91    28.76 o
  -6   6   5    49.52    41.05     3.91 o
   6   6  -5    39.67    34.13     3.47 o
  -4   6   5  4874.87  4749.84    38.95 o
   4   6  -5  4752.58  4698.14    41.56 o
  -2   6   5  5291.46  5141.48    44.96 o
   2   6  -5  5287.59  5166.22    38.57 o
   0   6   5  5254.25  5481.83    34.77 o
   0   6  -5  5471.90  5649.90    33.85 o
   2   6   5  6474.22  6167.06    66.31 o
  -2   6  -5  6275.91  5932.19    57.66 o
   4   6   5   656.74   621.79    13.43 o
  -4   6  -5   716.10   685.74    16.78 o
   6   6   5  1528.07  1577.98    25.18 o
  -6   6  -5  1479.17  1512.71    33.39 o
   8   6   5   221.65   180.23    11.85 o
  -8   6  -5   220.70   200.11    17.78 o
  -9   7   5  1487.73  1494.45    32.83 o
   9   7  -5  1400.62  1415.42    32.31 o
  -7   7   5   802.36   803.54    16.86 o
   7   7  -5   816.41   811.74    18.66 o
  -5   7   5  1074.09  1111.30    15.34 o
   5   7  -5  1150.25  1170.43    18.29 o
  -3   7   5  3545.20  3518.05    35.69 o
   3   7  -5  3643.02  3578.96    35.01 o
  -1   7   5  7436.27  7299.55    58.10 o
   1   7  -5  7690.85  7730.80    61.22 o
   1   7   5  1636.54  1597.09    21.22 o
  -1   7  -5  1529.27  1481.26    20.50 o
   3   7   5   482.42   487.88    11.18 o
  -3   7  -5   468.33   487.47    11.91 o
   5   7   5  1386.21  1460.40    21.23 o
  -5   7  -5  1462.12  1479.25    28.79 o
   7   7   5   178.65   152.98     9.62 o
  -7   7  -5   165.35   146.07    13.03 o
 -10   8   5   153.63   130.51    13.89 o
  10   8  -5   154.13   118.84    10.49 o
  -8   8   5  1103.24  1132.30    25.19 o
   8   8  -5  1060.38  1078.27    25.34 o
  -6   8   5   435.90   413.39    11.47 o
   6   8  -5   418.05   421.19    12.51 o
  -4   8   5  1942.38  1907.46    22.10 o
   4   8  -5  1847.97  1794.17    22.88 o
  -2   8   5 28924.20 30073.30   122.23 o
   2   8  -5 29158.20 30475.30    63.85 o
   0   8   5  1500.02  1490.94    20.58 o
   0   8  -5  1498.92  1469.23    16.36 o
   2   8   5  1489.64  1416.28    22.13 o
  -2   8  -5  1513.09  1443.52    22.09 o
   4   8   5   266.19   263.68     8.67 o
  -4   8  -5   249.54   226.51    11.37 o
   6   8   5   187.98   153.86    10.09 o
  -6   8  -5   198.65   146.94    13.14 o
  -9   9   5     7.14    -9.94     3.45 <
   9   9  -5     7.46     0.86     3.46 <
  -7   9   5   395.97   362.75    12.80 o
   7   9  -5   399.93   368.36    12.79 o
  -5   9   5  1176.00  1195.15    18.30 o
   5   9  -5  1148.19  1144.11    19.13 o
  -3   9   5 11999.20 11707.20    97.98 o
   3   9  -5 12030.80 11757.90    81.57 o
  -1   9   5  7169.75  7334.32    54.56 o
   1   9  -5  7220.81  7389.63    49.42 o
   1   9   5  1011.47   926.84    19.35 o
  -1   9  -5  1023.42   922.04    17.97 o
   3   9   5   313.28   300.91     9.62 o
  -3   9  -5   309.79   309.56    10.38 o
   5   9   5   313.22   332.85    11.09 o
  -5   9  -5   305.93   327.24    15.01 o
   7   9   5  1191.58  1301.65    28.60 o
  -7   9  -5  1166.29  1247.60    32.53 o
  -8  10   5    84.89    73.03     7.38 o
   8  10  -5    89.12    57.90     7.42 o
  -6  10   5    85.78    63.09     5.27 o
   6  10  -5    82.73    56.61     5.27 o
  -4  10   5   384.66   350.30    11.11 o
   4  10  -5   404.39   375.80     9.82 o
  -2  10   5  1807.14  1862.24    27.71 o
   2  10  -5  1829.22  1866.03    19.50 o
   0  10   5  9701.11  9590.95    76.22 o
   0  10  -5  9593.35  9505.28    66.14 o
   2  10   5    60.22    47.10     3.93 o
  -2  10  -5    66.92    53.15     4.37 o
   4  10   5   303.42   318.17     9.82 o
  -4  10  -5   298.23   300.01    12.53 o
   6  10   5   730.33   773.45    19.90 o
  -6  10  -5   737.23   773.44    24.36 o
  -9  11   5   684.89   711.49    22.27 o
   9  11  -5   673.94   711.08    26.12 o
  -7  11   5  1530.41  1571.20    28.43 o
   7  11  -5  1483.89  1529.74    28.82 o
  -5  11   5  2364.58  2400.24    29.65 o
   5  11  -5  2462.06  2479.18    38.79 o
  -3  11   5  4698.92  4634.46    51.04 o
   3  11  -5  4843.22  4738.92    41.00 o
  -1  11   5  1255.63  1169.08    20.47 o
   1  11  -5  1157.64  1083.13    17.76 o
   1  11   5 12206.90 12230.70    84.21 o
  -1  11  -5 12096.30 12176.10    89.44 o
   3  11   5   562.14   549.32    13.12 o
  -3  11  -5   541.88   524.69    16.58 o
   5  11   5  2172.34  2223.44    31.59 o
  -5  11  -5  2227.61  2317.33    40.30 o
   7  11   5   265.25   205.75    15.36 o
  -7  11  -5   292.23   242.91    22.63 o
  -8  12   5   191.65   145.21    11.41 o
   8  12  -5   177.72   149.96    12.63 o
  -6  12   5  1045.33  1047.12    20.32 o
   6  12  -5  1008.22   972.30    23.78 o
  -4  12   5  1208.60  1136.66    24.33 o
   4  12  -5  1301.58  1220.46    20.03 o
  -2  12   5   677.29   642.83    17.24 o
   2  12  -5   733.34   676.49    13.37 o
   0  12   5  1323.30  1385.52    20.15 o
   0  12  -5  1291.86  1334.91    16.44 o
   2  12   5   275.55   248.61     8.86 o
  -2  12  -5   332.40   309.96    10.98 o
   4  12   5   172.29   142.61     7.93 o
  -4  12  -5   145.74   117.12    10.47 o
   6  12   5   546.16   554.83    18.96 o
  -6  12  -5   560.12   565.19    21.15 o
  -9  13   5    66.86    48.39     8.67 o
   9  13  -5    78.40    58.76     8.25 o
  -7  13   5  1029.22  1039.26    24.99 o
   7  13  -5  1066.25  1092.00    29.61 o
  -5  13   5  5072.73  5060.46    53.13 o
   5  13  -5  5022.83  4971.07    54.96 o
  -3  13   5   613.59   608.85    18.22 o
   3  13  -5   668.04   690.11    13.11 o
  -1  13   5   829.15   806.30    18.46 o
   1  13  -5   893.15   875.87    16.70 o
   1  13   5   342.30   350.70    11.17 o
  -1  13  -5   379.32   370.12    10.47 o
   3  13   5   788.85   762.48    18.47 o
  -3  13  -5   805.82   814.82    21.11 o
   5  13   5  1066.06  1074.68    21.09 o
  -5  13  -5  1034.30  1051.80    27.52 o
   7  13   5   349.44   395.96    18.77 o
  -7  13  -5   322.54   291.79    22.59 o
  -8  14   5   136.63   112.35     9.59 o
   8  14  -5   133.71    99.39    10.04 o
  -6  14   5  3126.35  3170.28    45.69 o
   6  14  -5  3124.86  3148.13    41.68 o
  -4  14   5  1996.23  2049.68    36.53 o
   4  14  -5  1995.61  2020.61    24.63 o
  -2  14   5  1732.92  1717.56    33.62 o
   2  14  -5  1732.43  1663.77    25.12 o
   0  14   5   766.94   777.38    17.62 o
   0  14  -5   775.04   778.23    13.37 o
   2  14   5   213.31   225.62     9.00 o
  -2  14  -5   207.24   226.06    10.70 o
   4  14   5   306.85   307.35    11.24 o
  -4  14  -5   311.03   306.48    15.15 o
   6  14   5    22.00    25.49     4.75 o
  -6  14  -5    19.01     1.73     4.76 <
  -9  15   5   810.36   829.76    29.27 o
   9  15  -5   809.95   820.67    31.07 o
  -7  15   5  2356.94  2386.94    42.07 o
   7  15  -5  2420.13  2425.71    47.21 o
  -5  15   5    81.93    78.64     7.79 o
   5  15  -5    68.48    54.88     4.80 o
  -3  15   5  1363.03  1403.18    30.28 o
   3  15  -5  1381.89  1413.09    20.23 o
  -1  15   5  1540.16  1528.62    30.93 o
   1  15  -5  1489.24  1510.59    19.07 o
   1  15   5  2223.63  2217.60    33.10 o
  -1  15  -5  2148.22  2178.46    28.48 o
   3  15   5  1743.35  1765.09    29.57 o
  -3  15  -5  1740.72  1768.14    34.30 o
   5  15   5   166.10   127.92     8.81 o
  -5  15  -5   176.99   131.38    10.97 o
  -8  16   5  1256.39  1275.12    32.28 o
   8  16  -5  1312.33  1404.45    36.31 o
  -6  16   5  1097.41  1172.35    27.31 o
   6  16  -5  1154.15  1194.30    26.80 o
  -4  16   5   563.60   552.29    19.12 o
   4  16  -5   527.70   519.46    14.78 o
  -2  16   5  1323.24  1365.44    30.70 o
   2  16  -5  1232.92  1269.09    20.21 o
   0  16   5  2705.38  2709.88    37.29 o
   0  16  -5  2752.79  2719.58    34.60 o
   2  16   5   896.22   920.67    19.17 o
  -2  16  -5   952.80   950.86    20.37 o
   4  16   5   540.85   562.17    14.93 o
  -4  16  -5   529.18   550.94    20.17 o
   6  16   5  1884.69  2045.09    41.78 o
  -6  16  -5  1865.24  2007.88    42.94 o
  -7  17   5   818.38   805.16    25.21 o
   7  17  -5   843.06   878.24    27.39 o
  -5  17   5   455.46   452.25    17.32 o
   5  17  -5   416.02   431.53    13.71 o
  -3  17   5  1319.54  1316.74    31.65 o
   3  17  -5  1260.52  1269.25    21.96 o
  -1  17   5     7.20     4.32     3.46 <
   1  17  -5     7.56     6.05     1.73 o
   1  17   5   771.25   772.03    19.47 o
  -1  17  -5   826.73   865.84    18.57 o
   3  17   5   381.44   387.41    12.92 o
  -3  17  -5   439.82   457.84    17.60 o
   5  17   5  1224.27  1284.10    25.19 o
  -5  17  -5  1248.42  1307.86    33.16 o
  -8  18   5    54.55    28.95     6.95 o
   8  18  -5    57.00    47.53     7.79 o
  -6  18   5  1392.86  1397.96    35.89 o
   6  18  -5  1397.99  1418.74    33.98 o
  -4  18   5   621.89   666.14    22.59 o
   4  18  -5   649.55   703.74    17.17 o
  -2  18   5   200.75   196.23    12.55 o
   2  18  -5   205.15   219.56     8.55 o
   0  18   5  2096.05  2133.98    33.64 o
   0  18  -5  2071.85  2152.74    28.36 o
   2  18   5  1094.45  1123.07    24.33 o
  -2  18  -5  1138.94  1134.24    23.87 o
   4  18   5   248.15   213.95    12.70 o
  -4  18  -5   242.50   189.31    14.04 o
   6  18   5    20.54     6.91     4.76 <
  -6  18  -5    24.04     1.73     6.49 <
  -7  19   5  1580.80  1610.13    40.85 o
   7  19  -5  1592.50  1703.23    39.04 o
  -5  19   5    55.40    42.78     6.51 o
   5  19  -5    54.80    43.64     4.78 o
  -3  19   5   320.64   320.76    15.99 o
   3  19  -5   318.69   315.14    11.27 o
  -1  19   5  1401.22  1393.20    32.58 o
   1  19  -5  1393.88  1379.79    21.04 o
   1  19   5   722.51   698.67    19.70 o
  -1  19  -5   712.08   671.00    20.27 o
   3  19   5  2069.18  2108.18    32.73 o
  -3  19  -5  2081.00  2171.87    34.97 o
   5  19   5  1111.53  1102.01    26.94 o
  -5  19  -5  1119.73  1129.70    32.80 o
  -6  20   5  1832.05  1924.23    43.14 o
   6  20  -5  1856.55  1974.42    40.56 o
  -4  20   5  1327.70  1359.66    33.00 o
   4  20  -5  1272.75  1337.28    27.33 o
  -2  20   5   781.62   816.01    26.55 o
   2  20  -5   782.56   832.45    16.67 o
   0  20   5   279.91   290.03    13.34 o
   0  20  -5   256.90   253.74    10.39 o
   2  20   5   568.01   527.20    17.64 o
  -2  20  -5   592.87   548.37    17.68 o
   4  20   5  2317.63  2374.54    36.33 o
  -4  20  -5  2307.15  2404.51    39.68 o
  -7  21   5   739.96   747.05    29.80 o
   7  21  -5   746.98   742.72    29.88 o
  -5  21   5   346.52   348.88    18.15 o
   5  21  -5   380.20   370.04    13.91 o
  -3  21   5   282.98   329.80    17.06 o
   3  21  -5   269.16   283.13    11.15 o
  -1  21   5   182.40   158.18    12.62 o
   1  21  -5   203.85   184.11     8.33 o
   1  21   5   659.84   651.33    19.54 o
  -1  21  -5   592.53   580.04    19.13 o
   3  21   5  1215.29  1191.85    27.55 o
  -3  21  -5  1218.43  1207.86    27.40 o
   5  21   5   364.13   364.01    16.86 o
  -5  21  -5   388.53   320.76    16.80 o
  -6  22   5   614.31   652.22    28.32 o
   6  22  -5   652.13   681.58    24.00 o
  -4  22   5  1965.67  2029.46    42.56 o
   4  22  -5  2050.59  2188.25    36.03 o
  -2  22   5    66.22    53.15     8.23 o
   2  22  -5    69.16    63.08     6.50 o
   0  22   5   313.24   312.10    13.41 o
   0  22  -5   305.98   293.08    11.76 o
   2  22   5  3442.15  3469.53    49.46 o
  -2  22  -5  3354.22  3407.92    47.66 o
   4  22   5  1054.45  1102.00    28.52 o
  -4  22  -5  1112.42  1125.26    27.99 o
  -5  23   5    11.23     8.64     4.75 <
   5  23  -5    11.91     9.50     4.32 <
  -3  23   5   145.38   127.05    11.72 o
   3  23  -5   133.83   113.65     8.72 o
  -1  23   5  2003.98  2083.63    36.54 o
   1  23  -5  2015.86  2064.51    29.01 o
   1  23   5   398.09   387.36    15.64 o
  -1  23  -5   387.74   366.61    16.13 o
   3  23   5   180.88   147.80    12.22 o
  -3  23  -5   171.01   135.70    10.51 o
  -6  24   5   774.47   922.69    34.04 o
   6  24  -5   759.88   846.15    30.10 o
  -4  24   5   206.68   176.77    13.94 o
   4  24  -5   213.77   176.33    11.83 o
  -2  24   5    15.15    11.67     4.32 <
   2  24  -5    10.99     5.62     3.89 <
   0  24   5   148.59   112.36     9.21 o
   0  24  -5   147.93   108.04     9.64 o
   2  24   5   126.32   109.76     9.56 o
  -2  24  -5   128.60   105.01     9.15 o
   4  24   5   248.26   229.07    19.08 o
  -4  24  -5   243.94   221.29    14.79 o
  -5  25   5   776.97   888.55    32.54 o
   5  25  -5   778.89   879.46    26.41 o
  -3  25   5   801.55   844.11    28.22 o
   3  25  -5   857.03   885.99    21.75 o
  -1  25   5  1699.30  1704.08    35.47 o
   1  25  -5  1706.47  1725.28    30.04 o
   1  25   5   986.98  1016.03    26.54 o
  -1  25  -5   949.90   974.98    27.02 o
   3  25   5   319.26   261.51    21.81 o
  -3  25  -5   303.79   236.45    16.28 o
  -4  26   5   512.79   543.99    26.21 o
   4  26  -5   543.02   569.91    19.25 o
  -2  26   5    32.29    21.60     5.63 o
   2  26  -5    40.38    26.36     6.93 o
   0  26   5  1187.33  1157.01    29.32 o
   0  26  -5  1134.35  1141.53    29.80 o
   2  26   5   734.09   750.44    25.39 o
  -2  26  -5   693.00   686.48    22.55 o
  -3  27   5   185.25   176.33    15.59 o
   3  27  -5   196.58   165.52    12.22 o
  -1  27   5     4.94    -6.05     3.45 <
   1  27  -5     2.84    -6.05     3.89 <
   1  27   5   286.87   216.55    14.15 o
  -1  27  -5   293.38   246.38    16.62 o
  -2  28   5   734.27   758.28    26.20 o
   2  28  -5   729.91   701.18    27.45 o
   0  28   5   737.40   744.00    21.57 o
   0  28  -5   729.74   780.35    27.31 o
 -10   0   6    21.88     9.51     6.92 <
  10   0  -6    25.85     9.07     5.63 <
  -8   0   6  1969.94  1966.24    33.88 o
   8   0  -6  1980.72  1980.07    40.33 o
  -6   0   6  1454.17  1424.72    40.60 o
   6   0  -6  1593.40  1597.20    30.72 o
  -4   0   6  5667.21  5917.60   109.01 o
   4   0  -6  5887.45  5820.46    65.31 o
  -2   0   6 12698.60 13086.70    88.98 o
   2   0  -6 12371.40 12523.40   108.47 o
   0   0   6  1962.70  1992.65    29.91 o
   0   0  -6  1823.56  1867.07    26.61 o
   2   0   6  2475.62  2427.87    36.09 o
  -2   0  -6  2344.38  2259.57    40.45 o
   4   0   6  3437.96  3461.09    52.25 o
  -4   0  -6  3535.56  3522.15    64.16 o
   6   0   6   632.25   676.51    22.14 o
  -6   0  -6   689.45   726.18    30.92 o
  -9   1   6   164.04   147.37     8.29 o
   9   1  -6   181.52   151.25    10.50 o
  -7   1   6  1789.02  1881.91    29.26 o
   7   1  -6  1862.99  1895.94    25.37 o
  -5   1   6  2359.97  2445.76    44.86 o
   5   1  -6  2430.54  2390.98    28.29 o
  -3   1   6  2843.73  2794.79    32.12 o
   3   1  -6  2742.83  2690.65    26.75 o
  -1   1   6 12366.60 12455.30    67.59 o
   1   1  -6 12275.10 12463.50    62.05 o
   1   1   6   209.79   191.54     6.21 o
  -1   1  -6   249.28   221.78     8.00 o
   3   1   6   992.87   968.27    15.99 o
  -3   1  -6   985.00   971.75    18.81 o
   5   1   6   310.07   299.58    10.46 o
  -5   1  -6   332.23   307.79    13.13 o
   7   1   6   219.46   211.77    10.85 o
  -7   1  -6   195.96   186.27    12.14 o
 -10   2   6   202.13   163.36    11.82 o
  10   2  -6   198.61   153.86    11.84 o
  -8   2   6   271.03   267.99     8.67 o
   8   2  -6   259.15   246.38    10.46 o
  -6   2   6   760.20   808.43    21.61 o
   6   2  -6   776.96   778.97    14.69 o
  -4   2   6  9047.25  9280.88   121.31 o
   4   2  -6  9031.04  8904.82    67.18 o
  -2   2   6   301.14   332.58     6.06 o
   2   2  -6   284.74   311.83     8.84 o
   0   2   6   633.34   636.12    12.52 o
   0   2  -6   666.37   669.39    12.08 o
   2   2   6   235.37   209.25     7.13 o
  -2   2  -6   249.40   243.39     8.26 o
   4   2   6  1518.52  1532.47    22.72 o
  -4   2  -6  1525.91  1535.48    26.29 o
   6   2   6  1023.66   992.40    20.32 o
  -6   2  -6  1021.86  1034.39    24.53 o
  -9   3   6    44.95    34.13     6.50 o
   9   3  -6    40.21    27.65     3.92 o
  -7   3   6  1833.07  1848.89    25.72 o
   7   3  -6  1860.06  1879.57    25.20 o
  -5   3   6   369.37   376.18    13.79 o
   5   3  -6   332.56   313.95     9.68 o
  -3   3   6  2693.12  2797.85    19.49 o
   3   3  -6  2813.05  2915.26    22.95 o
  -1   3   6  2463.12  2557.08    18.66 o
   1   3  -6  2410.55  2476.94    17.75 o
   1   3   6  3015.95  2964.76    31.83 o
  -1   3  -6  3004.86  2965.74    31.10 o
   3   3   6  1872.66  1912.02    22.57 o
  -3   3  -6  1914.66  1923.97    25.41 o
   5   3   6   177.68   167.68     8.27 o
  -5   3  -6   175.57   163.79     9.99 o
   7   3   6   526.48   504.63    17.04 o
  -7   3  -6   533.51   531.44    20.34 o
 -10   4   6   323.76   255.47    15.46 o
  10   4  -6   321.14   308.64    16.06 o
  -8   4   6    61.65    45.80     4.37 o
   8   4  -6    54.19    38.89     4.36 o
  -6   4   6   961.63   982.00    18.77 o
   6   4  -6  1004.19  1033.43    16.85 o
  -4   4   6  6002.71  6001.35    56.29 o
   4   4  -6  6079.95  6043.48    47.82 o
  -2   4   6  1091.61  1117.43    14.22 o
   2   4  -6  1064.32  1101.50    12.61 o
   0   4   6 11085.80 10932.20    79.29 o
   0   4  -6 10828.40 10695.30    80.16 o
   2   4   6  4780.32  4691.21    42.13 o
  -2   4  -6  4841.17  4740.30    46.59 o
   4   4   6  1656.16  1727.85    24.72 o
  -4   4  -6  1648.04  1683.66    26.28 o
   6   4   6   507.02   530.17    15.36 o
  -6   4  -6   545.62   546.14    17.72 o
  -9   5   6  2234.32  2391.80    42.41 o
   9   5  -6  2277.07  2371.24    42.44 o
  -7   5   6   247.96   261.07     8.98 o
   7   5  -6   247.88   245.51     9.53 o
  -5   5   6    43.84    46.66     3.88 o
   5   5  -6    30.50    34.57     3.01 o
  -3   5   6  5575.40  5793.58    34.46 o
   3   5  -6  5423.16  5553.37    39.36 o
  -1   5   6  1601.16  1640.21    17.28 o
   1   5  -6  1447.74  1469.94    17.76 o
   1   5   6 14476.60 14384.90   108.69 o
  -1   5  -6 14563.20 14440.90   104.58 o
   3   5   6  1561.54  1486.09    21.82 o
  -3   5  -6  1514.16  1448.53    24.90 o
   5   5   6   195.16   157.31     8.42 o
  -5   5  -6   181.29   141.76    10.10 o
   7   5   6   234.09   199.24    11.84 o
  -7   5  -6   228.49   195.36    15.68 o
 -10   6   6   569.39   603.70    24.87 o
  10   6  -6   579.02   567.80    21.70 o
  -8   6   6  1215.72  1223.16    21.97 o
   8   6  -6  1240.42  1281.99    24.99 o
  -6   6   6    49.00    42.34     3.48 o
   6   6  -6    37.62    40.18     3.45 o
  -4   6   6  2721.36  2647.64    27.24 o
   4   6  -6  2690.33  2614.79    28.48 o
  -2   6   6   628.43   615.57    11.87 o
   2   6  -6   616.11   616.03     9.96 o
   0   6   6   250.57   230.88     7.52 o
   0   6  -6   245.94   231.32     7.05 o
   2   6   6  4679.02  4539.60    47.05 o
  -2   6  -6  4681.31  4557.50    46.65 o
   4   6   6   519.85   505.15    13.13 o
  -4   6  -6   532.67   525.46    15.20 o
   6   6   6   125.44   104.14     7.86 o
  -6   6  -6   130.05   102.41    10.02 o
  -9   7   6   190.17   162.93    12.20 o
   9   7  -6   195.94   158.18    11.39 o
  -7   7   6   128.90   120.57     6.52 o
   7   7  -6   131.09   106.74     7.45 o
  -5   7   6   491.95   476.22    10.15 o
   5   7  -6   491.30   492.22    11.67 o
  -3   7   6  9244.78  9159.22    70.04 o
   3   7  -6  9192.76  8870.09    78.44 o
  -1   7   6  1023.57   989.03    16.60 o
   1   7  -6  1013.78   999.03    15.85 o
   1   7   6  3251.07  3179.24    34.93 o
  -1   7  -6  3231.50  3183.34    33.93 o
   3   7   6  3334.28  3278.47    36.62 o
  -3   7  -6  3370.26  3408.75    38.71 o
   5   7   6   824.94   838.97    18.00 o
  -5   7  -6   836.24   854.10    23.63 o
   7   7   6   510.50   513.26    19.01 o
  -7   7  -6   514.30   526.23    23.71 o
 -10   8   6     4.73    -7.34     4.75 <
  10   8  -6     6.08    -0.43     4.32 <
  -8   8   6   380.66   391.23    13.32 o
   8   8  -6   351.07   318.62    13.61 o
  -6   8   6  1590.46  1612.77    21.67 o
   6   8  -6  1572.07  1641.88    23.91 o
  -4   8   6  1616.88  1618.23    21.67 o
   4   8  -6  1640.72  1621.16    23.79 o
  -2   8   6  3300.38  3179.99    36.15 o
   2   8  -6  3398.61  3284.18    32.12 o
   0   8   6     8.81    10.80     2.16 o
   0   8  -6     8.90     9.51     1.73 o
   2   8   6   883.16   838.24    17.06 o
  -2   8  -6   910.01   887.97    17.62 o
   4   8   6  1279.40  1314.80    20.63 o
  -4   8  -6  1239.31  1260.76    23.96 o
   6   8   6     8.21     6.05     4.32 <
  -6   8  -6     5.88    -2.59     3.02 <
  -9   9   6  2427.70  2592.47    46.69 o
   9   9  -6  2470.18  2563.66    44.59 o
  -7   9   6     7.45     2.59     2.59 <
   7   9  -6     3.17     0.00     1.73 <
  -5   9   6  1981.24  1953.49    27.43 o
   5   9  -6  1859.78  1893.28    28.49 o
  -3   9   6   271.34   260.70     8.73 o
   3   9  -6   261.57   254.22     6.99 o
  -1   9   6  3213.92  3127.09    35.29 o
   1   9  -6  3358.90  3209.03    38.43 o
   1   9   6  1106.34  1027.61    20.61 o
  -1   9  -6  1237.91  1174.56    20.92 o
   3   9   6   739.06   751.96    15.85 o
  -3   9  -6   691.17   690.16    16.89 o
   5   9   6  3265.59  3304.68    39.99 o
  -5   9  -6  3143.62  3223.72    49.92 o
   7   9   6   552.23   557.43    22.45 o
  -7   9  -6   579.33   600.21    25.82 o
  -8  10   6  1597.94  1665.44    30.68 o
   8  10  -6  1650.58  1661.82    30.16 o
  -6  10   6   308.33   271.03     8.97 o
   6  10  -6   264.26   263.27    11.68 o
  -4  10   6  1124.75  1136.51    18.88 o
   4  10  -6  1217.50  1241.52    19.97 o
  -2  10   6  2831.02  2763.72    34.57 o
   2  10  -6  2847.47  2785.36    29.07 o
   0  10   6   495.33   531.22    12.59 o
   0  10  -6   488.99   541.18     9.65 o
   2  10   6  3832.90  3827.71    43.25 o
  -2  10  -6  3729.54  3699.64    43.82 o
   4  10   6   488.65   487.75    12.98 o
  -4  10  -6   450.13   451.46    15.99 o
   6  10   6   541.80   571.64    21.41 o
  -6  10  -6   513.25   502.91    21.25 o
  -9  11   6   242.50   178.07    15.78 o
   9  11  -6   257.77   219.56    18.28 o
  -7  11   6   279.59   253.73    10.97 o
   7  11  -6   283.39   287.88    12.94 o
  -5  11   6    19.26    13.39     3.03 o
   5  11  -6    26.11    21.17     3.03 o
  -3  11   6   101.17    86.43     6.11 o
   3  11  -6   112.13    92.91     5.28 o
  -1  11   6  2556.14  2533.70    30.51 o
   1  11  -6  2473.13  2470.33    27.47 o
   1  11   6  2001.26  1981.84    27.72 o
  -1  11  -6  1960.37  1958.60    27.38 o
   3  11   6  1099.55  1128.91    21.24 o
  -3  11  -6  1151.99  1166.02    23.63 o
   5  11   6   416.56   431.92    13.71 o
  -5  11  -6   424.01   431.48    18.11 o
   7  11   6   360.93   322.50    18.34 o
  -7  11  -6   370.94   360.10    21.23 o
  -8  12   6  3088.91  3249.76    44.81 o
   8  12  -6  3085.69  3224.15    56.14 o
  -6  12   6  2545.89  2621.92    30.90 o
   6  12  -6  2523.84  2565.60    40.10 o
  -4  12   6  2860.08  2915.42    36.23 o
   4  12  -6  2902.10  2971.23    30.90 o
  -2  12   6   885.10   857.76    19.81 o
   2  12  -6   898.86   914.02    14.91 o
   0  12   6  1108.00  1105.57    19.96 o
   0  12  -6  1131.57  1134.53    15.97 o
   2  12   6  1394.41  1411.23    24.44 o
  -2  12  -6  1373.65  1384.42    25.41 o
   4  12   6    82.07    66.98     6.10 o
  -4  12  -6    88.87    78.21     8.24 o
   6  12   6   250.14   242.47    14.30 o
  -6  12  -6   246.71   202.28    15.30 o
  -9  13   6    55.70    61.36     9.93 o
   9  13  -6    59.96    50.98     7.79 o
  -7  13   6   756.16   769.55    19.76 o
   7  13  -6   718.65   735.00    21.48 o
  -5  13   6    20.17    13.39     3.46 o
   5  13  -6    25.48    16.85     3.04 o
  -3  13   6  1684.36  1715.15    29.45 o
   3  13  -6  1661.71  1691.39    23.73 o
  -1  13   6  5463.67  5435.82    55.45 o
   1  13  -6  5554.95  5483.62    54.47 o
   1  13   6   719.11   703.25    16.20 o
  -1  13  -6   771.22   768.51    16.91 o
   3  13   6   790.43   786.57    19.94 o
  -3  13  -6   754.52   766.29    22.39 o
   5  13   6   785.17   786.44    19.02 o
  -5  13  -6   745.47   798.17    24.21 o
  -8  14   6  1348.39  1384.18    28.99 o
   8  14  -6  1284.47  1323.71    35.56 o
  -6  14   6  4169.28  4441.73    51.19 o
   6  14  -6  4263.62  4356.06    62.30 o
  -4  14   6   434.11   460.52    16.67 o
   4  14  -6   418.79   451.02    12.23 o
  -2  14   6  3961.75  3982.34    49.25 o
   2  14  -6  3910.65  3899.55    39.52 o
   0  14   6    66.93    48.39     5.66 o
   0  14  -6    46.27    39.75     3.48 o
   2  14   6   311.18   299.57    11.32 o
  -2  14  -6   284.88   278.40    12.14 o
   4  14   6  1785.63  1811.04    28.61 o
  -4  14  -6  1752.98  1787.31    35.96 o
   6  14   6   198.66   143.06    13.15 o
  -6  14  -6   224.98   190.16    15.25 o
  -9  15   6    20.15     4.32     6.06 <
   9  15  -6    16.09     6.05     5.19 <
  -7  15   6   457.57   470.86    18.07 o
   7  15  -6   470.66   469.99    19.46 o
  -5  15   6  1968.02  2021.92    38.29 o
   5  15  -6  2044.71  2077.56    34.61 o
  -3  15   6  2169.95  2170.55    40.35 o
   3  15  -6  2098.35  2094.07    27.00 o
  -1  15   6   246.63   218.71    10.11 o
   1  15  -6   217.55   190.20     8.81 o
   1  15   6   253.31   239.90    11.75 o
  -1  15  -6   237.40   230.39     9.56 o
   3  15   6   208.29   193.62    10.45 o
  -3  15  -6   190.43   162.07    11.78 o
   5  15   6   903.63   977.47    21.65 o
  -5  15  -6   919.55   949.76    27.42 o
  -8  16   6   416.21   466.07    23.96 o
   8  16  -6   428.55   451.79    20.18 o
  -6  16   6  1049.73  1071.28    26.17 o
   6  16  -6  1061.52  1079.48    25.33 o
  -4  16   6    97.34    73.89     7.84 o
   4  16  -6    92.48    76.48     6.11 o
  -2  16   6  2075.48  2063.00    38.36 o
   2  16  -6  2033.46  2022.40    27.12 o
   0  16   6  2172.87  2143.56    37.77 o
   0  16  -6  2226.90  2240.09    27.93 o
   2  16   6   823.13   825.59    22.04 o
  -2  16  -6   815.44   794.45    20.98 o
   4  16   6    28.24    27.22     4.32 o
  -4  16  -6    31.62    21.17     5.63 o
   6  16   6   101.20   103.71    10.36 o
  -6  16  -6    96.20    79.08    11.27 o
  -7  17   6   186.60   150.39    12.66 o
   7  17  -6   181.91   140.46    11.39 o
  -5  17   6   644.70   651.41    22.44 o
   5  17  -6   656.84   640.59    19.61 o
  -3  17   6  2658.58  2686.90    48.22 o
   3  17  -6  2664.01  2716.84    32.73 o
  -1  17   6   155.07   128.35     8.76 o
   1  17  -6   158.05   134.40     8.32 o
   1  17   6   703.98   716.85    21.08 o
  -1  17  -6   704.83   737.18    17.82 o
   3  17   6   909.89   914.34    22.89 o
  -3  17  -6   901.71   909.16    25.89 o
   5  17   6   374.72   390.36    16.76 o
  -5  17  -6   358.37   328.12    18.74 o
  -8  18   6   266.10   243.34    17.81 o
   8  18  -6   247.26   210.49    15.70 o
  -6  18   6   810.04   832.85    24.02 o
   6  18  -6   835.64   885.60    26.39 o
  -4  18   6  4022.04  4216.37    62.37 o
   4  18  -6  4136.88  4319.04    50.92 o
  -2  18   6   114.76    96.79     9.13 o
   2  18  -6    91.51    65.68     5.71 o
   0  18   6  1179.74  1156.03    27.55 o
   0  18  -6  1134.09  1107.21    20.32 o
   2  18   6    76.91    61.36     6.52 o
  -2  18  -6    86.54    72.16     6.53 o
   4  18   6   158.97   123.60     9.64 o
  -4  18  -6   181.59   138.29    11.82 o
  -7  19   6   209.41   157.32    14.86 o
   7  19  -6   223.04   176.33    15.28 o
  -5  19   6  3177.75  2941.65    54.85 o
   5  19  -6  3223.95  3282.86    47.59 o
  -3  19   6  2359.86  2466.87    47.16 o
   3  19  -6  2478.44  2492.36    36.19 o
  -1  19   6   671.84   684.27    18.91 o
   1  19  -6   617.36   625.08    18.97 o
   1  19   6   399.51   410.70    16.35 o
  -1  19  -6   359.34   352.36    13.45 o
   3  19   6   520.33   525.40    19.42 o
  -3  19  -6   532.76   524.96    17.36 o
   5  19   6   950.27  1039.29    27.26 o
  -5  19  -6   897.38  1003.04    30.71 o
  -6  20   6   623.06   627.94    24.62 o
   6  20  -6   590.69   649.16    22.49 o
  -4  20   6   114.95    89.02    10.01 o
   4  20  -6   129.72    91.18     7.91 o
  -2  20   6   175.63   167.26    12.56 o
   2  20  -6   206.85   191.88    10.02 o
   0  20   6   435.80   394.31    15.43 o
   0  20  -6   409.94   409.03    12.11 o
   2  20   6   163.05   145.64    11.73 o
  -2  20  -6   179.08   156.87    10.47 o
   4  20   6   237.88   187.57    12.33 o
  -4  20  -6   223.71   194.93    11.80 o
  -7  21   6   700.77   700.72    29.41 o
   7  21  -6   711.48   731.42    30.58 o
  -5  21   6   260.15   243.34    16.49 o
   5  21  -6   262.52   275.33    12.90 o
  -3  21   6   842.82   877.04    29.15 o
   3  21  -6   847.53   880.06    20.84 o
  -1  21   6  1179.27  1229.14    27.12 o
   1  21  -6  1191.21  1235.18    27.63 o
   1  21   6  1644.11  1718.76    35.90 o
  -1  21  -6  1640.81  1679.34    32.84 o
   3  21   6   858.40   855.79    25.98 o
  -3  21  -6   854.18   877.43    22.69 o
  -6  22   6    41.30    38.45     7.35 o
   6  22  -6    35.25    24.20     6.49 o
  -4  22   6   571.25   566.53    22.09 o
   4  22  -6   588.45   584.24    18.63 o
  -2  22   6  1090.42  1160.92    31.80 o
   2  22  -6  1093.52  1172.60    27.26 o
   0  22   6    72.91    41.05     5.69 o
   0  22  -6    81.04    57.04     5.69 o
   2  22   6    85.34    70.43     8.68 o
  -2  22  -6    73.43    50.56     6.54 o
   4  22   6   293.22   265.40    16.98 o
  -4  22  -6   291.01   264.97    14.83 o
  -5  23   6   243.13   200.54    14.86 o
   5  23  -6   214.78   201.41    13.02 o
  -3  23   6  1306.58  1369.60    37.94 o
   3  23  -6  1327.78  1425.41    29.54 o
  -1  23   6   193.91   162.51    13.08 o
   1  23  -6   217.68   163.36    13.17 o
   1  23   6   546.80   567.39    21.04 o
  -1  23  -6   583.01   623.57    18.24 o
   3  23   6   468.36   435.80    21.80 o
  -3  23  -6   432.01   422.86    18.22 o
  -6  24   6   391.31   401.61    22.43 o
   6  24  -6   369.61   376.11    24.62 o
  -4  24   6   997.90  1058.47    31.93 o
   4  24  -6   973.78  1004.42    25.65 o
  -2  24   6  1197.08  1210.52    34.95 o
   2  24  -6  1253.22  1334.65    31.14 o
   0  24   6   971.28  1002.27    26.09 o
   0  24  -6   994.86  1029.49    22.52 o
   2  24   6    57.73    47.10     7.80 o
  -2  24  -6    71.22    61.79     8.23 o
  -5  25   6   414.27   430.60    25.87 o
   5  25  -6   410.86   412.88    19.01 o
  -3  25   6   450.30   462.21    21.99 o
   3  25  -6   472.34   492.02    18.02 o
  -1  25   6   611.83   611.97    21.19 o
   1  25  -6   628.57   606.77    22.22 o
   1  25   6    31.55    26.79     6.05 o
  -1  25  -6    29.66    11.67     6.06 <
  -4  26   6   300.34   222.18    18.86 o
   4  26  -6   300.28   252.43    14.50 o
  -2  26   6    44.88    31.97     5.64 o
   2  26  -6    44.24    34.13     6.07 o
   0  26   6   394.50   375.25    18.26 o
   0  26  -6   396.42   376.55    25.16 o
   2  26   6   435.69   407.27    22.62 o
  -2  26  -6   431.25   357.98    19.84 o
  -3  27   6    87.21    63.95     9.55 o
   3  27  -6    77.59    55.74     6.97 o
  -1  27   6   127.24    99.83    10.02 o
   1  27  -6   150.59   108.46    10.50 o
   1  27   6   432.38   436.69    22.46 o
  -1  27  -6   461.39   458.29    25.52 o
  -9   1   7   216.45   184.54    11.38 o
   9   1  -7   194.10   173.31    10.47 o
  -7   1   7  2675.35  2790.72    39.14 o
   7   1  -7  2633.82  2645.91    31.87 o
  -5   1   7     7.89    -1.73     2.16 <
   5   1  -7     5.27     2.16     1.30 <
  -3   1   7  5354.04  5427.16    35.32 o
   3   1  -7  5426.33  5434.74    41.84 o
  -1   1   7   174.92   159.93     5.31 o
   1   1  -7   154.50   153.02     4.77 o
   1   1   7 13288.90 13247.20    84.49 o
  -1   1  -7 13107.40 12918.90    90.31 o
   3   1   7   891.34   903.28    16.71 o
  -3   1  -7   847.37   850.13    18.58 o
   5   1   7  1437.87  1493.08    24.24 o
  -5   1  -7  1463.49  1531.56    28.06 o
   7   1   7   192.61   167.68    10.06 o
  -7   1  -7   187.32   134.84    11.00 o
 -10   2   7   844.14   860.08    26.25 o
  10   2  -7   834.03   854.90    26.21 o
  -8   2   7   400.51   395.56    12.58 o
   8   2  -7   356.93   366.63    11.59 o
  -6   2   7   515.23   543.73    18.38 o
   6   2  -7   569.92   595.56    12.66 o
  -4   2   7   114.33    86.86    16.03 o
   4   2  -7    84.25    76.49     4.79 o
  -2   2   7  4350.56  4397.72    31.12 o
   2   2  -7  4428.73  4401.00    33.39 o
   0   2   7  5380.27  5269.13    46.91 o
   0   2  -7  5279.96  5183.41    44.79 o
   2   2   7   787.46   772.94    14.49 o
  -2   2  -7   724.17   708.14    15.35 o
   4   2   7   906.01   968.45    17.74 o
  -4   2  -7   844.49   890.67    20.25 o
   6   2   7  1035.92  1110.16    20.17 o
  -6   2  -7  1068.69  1158.57    25.81 o
  -9   3   7  1610.05  1706.62    27.04 o
   9   3  -7  1537.30  1588.13    30.50 o
  -7   3   7   650.65   686.04    16.93 o
   7   3  -7   638.75   666.16    14.38 o
  -5   3   7  5929.04  6251.26    80.43 o
   5   3  -7  5944.34  5964.08    48.42 o
  -3   3   7  3454.85  3496.60    27.44 o
   3   3  -7  3643.55  3681.38    30.67 o
  -1   3   7  4594.35  4461.74    40.91 o
   1   3  -7  4666.02  4525.57    40.02 o
   1   3   7  4931.22  4901.06    45.07 o
  -1   3  -7  4788.37  4732.29    44.94 o
   3   3   7  3403.67  3424.83    37.79 o
  -3   3  -7  3453.02  3499.31    40.73 o
   5   3   7   480.56   505.93    14.03 o
  -5   3  -7   499.13   508.07    16.36 o
   7   3   7   703.27   702.04    20.77 o
  -7   3  -7   730.52   735.75    28.94 o
 -10   4   7   319.17   275.35    15.78 o
  10   4  -7   308.94   260.65    15.36 o
  -8   4   7  2352.05  2487.65    32.06 o
   8   4  -7  2382.28  2417.67    33.16 o
  -6   4   7  1730.34  1757.82    31.68 o
   6   4  -7  1733.45  1728.32    23.51 o
  -4   4   7  4672.19  4588.54    43.95 o
   4   4  -7  4685.08  4623.80    41.24 o
  -2   4   7   914.54   786.69    13.54 o
   2   4  -7   903.25   784.11    13.02 o
   0   4   7  1301.20  1244.09    20.06 o
   0   4  -7  1306.13  1208.52    19.12 o
   2   4   7  3214.65  3120.56    34.17 o
  -2   4  -7  3169.99  3066.48    37.20 o
   4   4   7   324.68   337.63    10.70 o
  -4   4  -7   323.13   327.25    12.94 o
   6   4   7  1535.82  1613.40    24.69 o
  -6   4  -7  1505.61  1550.67    32.79 o
  -9   5   7     2.34    -7.78     3.02 <
   9   5  -7     3.28    -3.46     2.59 <
  -7   5   7    69.71    55.31     4.80 o
   7   5  -7    66.03    50.12     4.37 o
  -5   5   7   161.43   150.84     6.12 o
   5   5  -7   169.79   153.00     7.02 o
  -3   5   7   170.34   144.80     5.80 o
   3   5  -7   165.38   140.48     6.21 o
  -1   5   7  6209.16  6192.81    51.55 o
   1   5  -7  6259.33  6285.12    44.34 o
   1   5   7   757.26   753.16    15.20 o
  -1   5  -7   742.96   800.81    14.33 o
   3   5   7   336.45   334.62    10.39 o
  -3   5  -7   320.41   322.09    12.09 o
   5   5   7    43.56    31.54     3.92 o
  -5   5  -7    48.41    32.84     4.79 o
   7   5   7   266.57   202.72    14.53 o
  -7   5  -7   273.54   213.52    17.93 o
 -10   6   7   636.35   664.75    25.32 o
  10   6  -7   648.54   684.20    23.95 o
  -8   6   7   184.19   149.54    10.09 o
   8   6  -7   204.68   156.45    10.16 o
  -6   6   7    71.73    56.60     4.38 o
   6   6  -7    71.36    53.15     4.39 o
  -4   6   7   586.01   540.77    11.01 o
   4   6  -7   536.44   506.22    12.45 o
  -2   6   7  8441.01  8163.39    66.90 o
   2   6  -7  8253.18  8059.55    66.77 o
   0   6   7 11128.30 10960.00    84.86 o
   0   6  -7 11383.70 11369.90    81.06 o
   2   6   7   103.26    82.97     6.13 o
  -2   6  -7   126.39   104.58     6.58 o
   4   6   7   551.25   551.37    15.57 o
  -4   6  -7   514.09   513.35    16.44 o
   6   6   7   830.71   854.90    20.50 o
  -6   6  -7   841.58   838.88    26.85 o
  -9   7   7    86.83    66.11     8.69 o
   9   7  -7    83.73    70.43     6.95 o
  -7   7   7  1313.11  1319.17    20.69 o
   7   7  -7  1315.55  1377.63    23.76 o
  -5   7   7  4687.19  4727.62    41.13 o
   5   7  -7  4738.83  4789.48    43.05 o
  -3   7   7  1303.17  1178.83    19.15 o
   3   7  -7  1197.90  1120.64    20.28 o
  -1   7   7    70.13    51.42     3.96 o
   1   7  -7    80.57    60.06     4.83 o
   1   7   7   461.61   430.85    11.99 o
  -1   7  -7   515.24   483.56    12.03 o
   3   7   7  3156.41  3245.85    35.73 o
  -3   7  -7  3067.49  3119.93    40.69 o
   5   7   7  2512.16  2644.32    32.91 o
  -5   7  -7  2526.70  2569.18    41.40 o
   7   7   7   121.76    82.97     9.18 o
  -7   7  -7   124.49   102.85    12.15 o
  -8   8   7     5.44     0.86     2.59 <
   8   8  -7    11.27     2.16     2.60 <
  -6   8   7  2657.80  2655.35    30.02 o
   6   8  -7  2656.98  2688.79    31.87 o
  -4   8   7  2270.03  2280.11    24.94 o
   4   8  -7  2141.11  2155.73    28.81 o
  -2   8   7   402.26   400.46     9.53 o
   2   8  -7   375.77   371.08     9.56 o
   0   8   7  1185.32  1117.14    19.31 o
   0   8  -7  1183.27  1129.71    19.08 o
   2   8   7  1098.47  1078.34    21.07 o
  -2   8  -7  1105.77  1101.28    20.85 o
   4   8   7  4575.26  4664.42    46.48 o
  -4   8  -7  4586.20  4734.03    53.27 o
   6   8   7  1066.75  1173.32    26.51 o
  -6   8  -7  1059.48  1169.00    32.32 o
  -9   9   7    36.70    16.85     6.07 <
   9   9  -7    38.78    19.44     3.92 o
  -7   9   7   996.08   971.21    18.96 o
   7   9  -7   987.00   976.86    20.90 o
  -5   9   7   540.59   544.13    12.50 o
   5   9  -7   545.35   554.50    14.18 o
  -3   9   7    50.61    37.16     3.50 o
   3   9  -7    45.75    33.70     3.49 o
  -1   9   7  2966.32  2821.49    35.49 o
   1   9  -7  2945.46  2678.43    41.61 o
   1   9   7   453.08   473.15    12.34 o
  -1   9  -7   463.42   470.98    12.90 o
   3   9   7  2868.92  2888.41    33.44 o
  -3   9  -7  2834.40  2829.52    40.06 o
   5   9   7  1161.38  1119.90    23.91 o
  -5   9  -7  1166.01  1149.76    30.04 o
  -8  10   7   987.38   972.03    25.26 o
   8  10  -7  1014.67   994.48    23.17 o
  -6  10   7    33.45    20.74     3.91 o
   6  10  -7    34.24    24.63     3.91 o
  -4  10   7  7328.17  7380.47    61.12 o
   4  10  -7  7225.79  7355.87    66.55 o
  -2  10   7   609.55   594.05    14.02 o
   2  10  -7   590.64   615.28    11.78 o
   0  10   7  2568.18  2555.54    32.43 o
   0  10  -7  2518.22  2504.13    29.87 o
   2  10   7  3359.39  3415.20    42.33 o
  -2  10  -7  3387.73  3473.72    42.10 o
   4  10   7   306.18   290.92    10.92 o
  -4  10  -7   317.60   277.09    14.48 o
   6  10   7   762.80   835.30    27.11 o
  -6  10  -7   750.14   777.35    27.92 o
  -9  11   7    41.45    26.36     7.79 o
   9  11  -7    52.10    36.73     6.51 o
  -7  11   7  1121.79  1128.16    25.47 o
   7  11  -7  1146.93  1150.19    27.24 o
  -5  11   7  1395.52  1394.10    24.72 o
   5  11  -7  1358.92  1434.07    25.34 o
  -3  11   7  1973.47  2017.02    28.71 o
   3  11  -7  1938.64  1966.85    22.35 o
  -1  11   7  1378.50  1374.24    22.17 o
   1  11  -7  1315.22  1324.17    19.34 o
   1  11   7  3071.90  3017.93    40.24 o
  -1  11  -7  3023.31  2949.11    39.78 o
   3  11   7  1377.67  1403.47    25.62 o
  -3  11  -7  1398.91  1379.59    27.12 o
   5  11   7  1147.82  1202.61    24.85 o
  -5  11  -7  1190.00  1243.21    31.04 o
  -8  12   7   573.17   574.77    20.75 o
   8  12  -7   619.67   634.41    21.51 o
  -6  12   7   260.34   219.14    10.20 o
   6  12  -7   232.90   205.75    10.52 o
  -4  12   7   690.17   695.72    15.94 o
   4  12  -7   686.66   712.16    15.71 o
  -2  12   7   138.50   114.10     7.03 o
   2  12  -7   155.07   139.16     5.73 o
   0  12   7   857.15   836.24    18.86 o
   0  12  -7   840.17   817.66    15.47 o
   2  12   7   941.75   961.34    20.10 o
  -2  12  -7   946.86   977.78    21.27 o
   4  12   7   795.04   774.93    18.40 o
  -4  12  -7   856.06   872.62    24.50 o
   6  12   7   300.70   264.53    17.01 o
  -6  12  -7   288.81   245.09    17.04 o
  -9  13   7  1056.23  1103.58    42.09 o
   9  13  -7  1033.80  1007.97    32.67 o
  -7  13   7   253.63   220.44    13.55 o
   7  13  -7   270.91   219.14    12.37 o
  -5  13   7   470.38   441.95    15.36 o
   5  13  -7   481.60   485.18    15.10 o
  -3  13   7   225.01   242.51    10.70 o
   3  13  -7   257.06   283.55     9.30 o
  -1  13   7  4038.56  4034.21    45.43 o
   1  13  -7  4028.52  3988.54    41.15 o
   1  13   7  1116.00  1103.69    21.39 o
  -1  13  -7  1083.03  1057.86    21.13 o
   3  13   7   165.25   144.77     9.17 o
  -3  13  -7   150.42   130.95    10.01 o
   5  13   7   349.63   365.27    15.03 o
  -5  13  -7   329.07   341.94    21.56 o
  -8  14   7  1217.21  1264.96    33.73 o
   8  14  -7  1213.75  1229.04    30.57 o
  -6  14   7    23.29    23.76     4.75 o
   6  14  -7    20.95    16.42     3.03 o
  -4  14   7   972.24  1042.78    26.11 o
   4  14  -7   975.91  1005.12    19.52 o
  -2  14   7  1059.50  1063.08    23.77 o
   2  14  -7  1084.71  1071.68    18.82 o
   0  14   7   619.16   627.24    16.36 o
   0  14  -7   614.19   612.54    13.00 o
   2  14   7  2096.52  2132.79    31.90 o
  -2  14  -7  2126.59  2142.21    34.44 o
   4  14   7   151.60   122.30     8.76 o
  -4  14  -7   150.04   128.78    11.30 o
   6  14   7   297.61   261.08    18.30 o
  -6  14  -7   296.41   285.28    20.79 o
  -7  15   7    20.35     0.00     3.90 <
   7  15  -7    18.81     7.78     3.47 <
  -5  15   7  1679.17  1753.82    35.89 o
   5  15  -7  1674.36  1677.56    35.93 o
  -3  15   7    59.15    51.42     5.64 o
   3  15  -7    58.24    40.18     4.37 o
  -1  15   7  1268.40  1273.09    25.93 o
   1  15  -7  1291.29  1269.14    21.58 o
   1  15   7    78.02    66.97     6.94 o
  -1  15  -7    62.85    47.10     4.80 o
   3  15   7   681.40   683.88    20.31 o
  -3  15  -7   692.00   697.27    22.45 o
   5  15   7   163.30   154.71    10.84 o
  -5  15  -7   175.93   155.57    13.03 o
  -8  16   7   126.31   123.59    13.84 o
   8  16  -7   147.51   124.88    11.74 o
  -6  16   7   990.43  1031.67    25.97 o
   6  16  -7   950.94   971.15    24.89 o
  -4  16   7  1107.96  1077.99    29.30 o
   4  16  -7  1104.30  1106.57    22.92 o
  -2  16   7  1775.91  1868.90    35.59 o
   2  16  -7  1743.64  1778.41    25.38 o
   0  16   7  2995.78  3092.04    46.13 o
   0  16  -7  3046.97  3083.04    35.68 o
   2  16   7  2710.18  2761.75    41.65 o
  -2  16  -7  2661.75  2703.82    38.29 o
   4  16   7   268.64   255.02    12.18 o
  -4  16  -7   279.61   238.59    15.74 o
  -7  17   7   150.59   125.75    12.17 o
   7  17  -7   132.88   111.06    11.73 o
  -5  17   7  1010.83  1042.99    29.13 o
   5  17  -7   969.78   949.15    27.03 o
  -3  17   7   626.59   640.12    21.08 o
   3  17  -7   593.03   575.72    15.32 o
  -1  17   7  1163.01  1205.93    27.66 o
   1  17  -7  1179.27  1190.74    21.92 o
   1  17   7  2413.39  2501.30    42.49 o
  -1  17  -7  2430.60  2509.03    35.00 o
   3  17   7    58.33    41.48     6.51 o
  -3  17  -7    47.06    35.86     5.64 o
   5  17   7   285.82   255.89    15.27 o
  -5  17  -7   300.74   223.04    17.16 o
  -8  18   7    57.49    36.29     8.24 o
   8  18  -7    50.24    28.08     6.94 o
  -6  18   7   572.63   573.00    20.75 o
   6  18  -7   569.72   608.03    22.22 o
  -4  18   7   912.97   929.47    27.98 o
   4  18  -7   879.16   891.45    21.94 o
  -2  18   7   921.29   939.59    24.92 o
   2  18  -7   946.02   972.01    20.89 o
   0  18   7  2527.90  2614.39    43.35 o
   0  18  -7  2482.94  2514.35    34.55 o
   2  18   7   504.11   471.75    20.10 o
  -2  18  -7   490.68   459.22    15.39 o
   4  18   7   723.95   721.50    21.22 o
  -4  18  -7   724.68   754.38    25.73 o
  -7  19   7   529.95   566.03    24.43 o
   7  19  -7   525.84   537.49    25.88 o
  -5  19   7   317.25   315.56    17.73 o
   5  19  -7   319.35   343.22    15.42 o
  -3  19   7   554.14   559.19    21.16 o
   3  19  -7   569.79   582.53    15.01 o
  -1  19   7   388.27   411.15    16.71 o
   1  19  -7   388.86   400.78    14.61 o
   1  19   7   194.07   168.12    13.49 o
  -1  19  -7   201.01   202.26    10.37 o
   3  19   7   682.64   699.39    23.66 o
  -3  19  -7   675.60   684.70    20.25 o
  -6  20   7    33.19    29.38     6.05 o
   6  20  -7    36.42    33.70     5.62 o
  -4  20   7   575.89   569.96    22.96 o
   4  20  -7   544.97   553.12    17.66 o
  -2  20   7  1169.83  1185.36    29.27 o
   2  20  -7  1170.27  1225.19    25.73 o
   0  20   7  4426.57  4583.07    61.43 o
   0  20  -7  4408.57  4567.98    66.39 o
   2  20   7     8.75     0.43     4.32 <
  -2  20  -7     8.67     6.48     3.89 <
   4  20   7    55.89    17.28     8.25 <
  -4  20  -7    55.93    41.05     6.94 o
  -7  21   7   213.19   168.55    16.13 o
   7  21  -7   207.21   150.83    15.29 o
  -5  21   7     4.24    -8.21     3.02 <
   5  21  -7     1.93    -8.21     3.02 <
  -3  21   7   662.06   706.68    24.32 o
   3  21  -7   606.55   613.76    19.40 o
  -1  21   7  2135.83  2188.10    41.78 o
   1  21  -7  2131.91  2246.22    36.81 o
   1  21   7   816.17   821.19    25.48 o
  -1  21  -7   851.82   883.87    21.72 o
   3  21   7    38.94    42.78     7.34 o
  -3  21  -7    53.23    45.80     6.06 o
  -6  22   7  1067.51  1142.19    32.21 o
   6  22  -7  1083.37  1166.83    42.25 o
  -4  22   7   117.41    95.93    10.86 o
   4  22  -7   133.46   112.78     9.15 o
  -2  22   7  1147.91  1202.87    30.16 o
   2  22  -7  1097.28  1114.67    26.21 o
   0  22   7   140.64   100.69    10.06 o
   0  22  -7   148.40   138.28    13.86 o
   2  22   7   376.42   389.08    18.09 o
  -2  22  -7   378.43   390.80    16.35 o
  -5  23   7    85.82    53.15     8.71 o
   5  23  -7    82.48    61.79     7.83 o
  -3  23   7  2374.83  2378.64    50.27 o
   3  23  -7  2354.89  2413.85    40.73 o
  -1  23   7   580.63   598.94    21.92 o
   1  23  -7   570.85   605.01    19.62 o
   1  23   7   498.07   514.55    21.08 o
  -1  23  -7   502.59   518.01    18.91 o
   3  23   7   258.74   211.35    18.31 o
  -3  23  -7   256.95   225.19    16.12 o
  -4  24   7   213.85   168.98    13.99 o
   4  24  -7   208.36   187.57    12.19 o
  -2  24   7   201.78   164.66    14.38 o
   2  24  -7   214.87   182.38    11.38 o
   0  24   7    39.75    34.13     6.49 o
   0  24  -7    44.10    33.70     7.79 o
   2  24   7    66.10    50.55     8.24 o
  -2  24  -7    75.89    48.39     9.55 o
  -3  25   7   883.62   923.28    31.71 o
   3  25  -7   862.17   896.92    24.77 o
  -1  25   7   130.73   114.95    12.14 o
   1  25  -7   132.10    98.09     8.76 o
   1  25   7   224.05   194.49    15.23 o
  -1  25  -7   217.17   202.27    17.77 o
  -4  26   7   757.49   773.38    28.87 o
   4  26  -7   699.02   731.06    22.22 o
  -2  26   7    64.51    32.41     7.82 o
   2  26  -7    49.95    31.97     5.65 o
   0  26   7    44.37    18.15     6.51 <
   0  26  -7    42.64    35.86     7.35 o
  -1  27   7   350.17   352.31    22.90 o
   1  27  -7   349.15   312.11    17.48 o
 -10   0   8   233.82   197.96    27.73 o
  10   0  -8   258.80   225.18    21.71 o
  -8   0   8   309.93   280.97    17.85 o
   8   0  -8   300.06   291.78    14.74 o
  -6   0   8 12789.30 13678.30   213.33 o
   6   0  -8 12541.40 12859.70   120.78 o
  -4   0   8  3036.94  3051.05    42.83 o
   4   0  -8  3095.14  3151.14    42.88 o
  -2   0   8  4769.40  4401.00    57.37 o
   2   0  -8  4775.11  4390.86    61.83 o
   0   0   8  7957.19  7863.87    83.12 o
   0   0  -8  8258.55  8100.90    82.29 o
   2   0   8   738.41   749.07    23.28 o
  -2   0  -8   757.26   762.88    22.88 o
   4   0   8   890.69   884.04    26.89 o
  -4   0  -8   874.99   847.72    28.35 o
   6   0   8   236.61   185.85    17.45 o
  -6   0  -8   244.53   200.54    17.01 o
  -9   1   8  1070.04  1083.43    23.64 o
   9   1  -8  1130.45  1189.36    24.36 o
  -7   1   8   881.22   907.80    21.78 o
   7   1  -8   821.96   815.29    16.96 o
  -5   1   8  4179.93  4297.69    47.40 o
   5   1  -8  4116.39  4181.89    37.35 o
  -3   1   8   974.11   958.49    13.30 o
   3   1  -8   960.00   963.72    16.40 o
  -1   1   8  8921.57  8869.09    66.05 o
   1   1  -8  8967.37  8891.84    60.54 o
   1   1   8  3412.12  3327.11    36.97 o
  -1   1  -8  3567.51  3441.27    38.06 o
   3   1   8   212.78   141.34     9.83 o
  -3   1  -8   223.52   156.89     9.84 o
   5   1   8   864.85   872.22    19.38 o
  -5   1  -8   832.45   843.71    21.95 o
 -10   2   8   220.98   164.24    17.02 o
  10   2  -8   229.50   183.25    12.30 o
  -8   2   8  2553.36  2721.70    33.96 o
   8   2  -8  2539.92  2623.26    32.56 o
  -6   2   8   100.72    85.99     8.25 o
   6   2  -8    93.96    73.89     5.27 o
  -4   2   8   321.01   313.46     7.01 o
   4   2  -8   312.76   319.95     9.01 o
  -2   2   8   270.90   253.80     6.67 o
   2   2  -8   285.01   283.62     7.36 o
   0   2   8  1252.87  1214.45    19.72 o
   0   2  -8  1273.07  1231.29    19.37 o
   2   2   8  2763.05  2737.49    34.45 o
  -2   2  -8  2775.45  2742.63    35.45 o
   4   2   8   659.99   673.47    17.60 o
  -4   2  -8   650.80   688.18    18.23 o
   6   2   8   164.24   123.16     8.81 o
  -6   2  -8   166.16   135.26    10.49 o
  -9   3   8   894.29   899.11    25.92 o
   9   3  -8   893.40   954.93    21.36 o
  -7   3   8   542.99   569.59    18.38 o
   7   3  -8   563.58   618.00    13.65 o
  -5   3   8   639.32   615.62    15.83 o
   5   3  -8   618.01   610.46    13.07 o
  -3   3   8  2734.76  2611.33    27.71 o
   3   3  -8  2680.69  2547.31    32.55 o
  -1   3   8  2259.71  2313.57    25.24 o
   1   3  -8  2295.06  2300.31    24.64 o
   1   3   8   582.62   576.26    13.05 o
  -1   3  -8   591.99   587.06    13.47 o
   3   3   8  2715.35  2756.13    37.88 o
  -3   3  -8  2801.44  2812.12    41.50 o
   5   3   8   513.20   498.55    16.12 o
  -5   3  -8   491.52   484.30    18.64 o
 -10   4   8    29.50     9.51     6.93 <
  10   4  -8    31.80    24.20     5.63 o
  -8   4   8  1527.00  1652.90    30.32 o
   8   4  -8  1492.02  1544.28    24.71 o
  -6   4   8   974.68  1010.70    19.87 o
   6   4  -8   942.41   949.73    17.21 o
  -4   4   8  1848.99  1836.65    20.69 o
   4   4  -8  1808.16  1804.29    22.21 o
  -2   4   8  1989.20  1964.86    22.30 o
   2   4  -8  2026.87  2019.38    20.18 o
   0   4   8    87.20    62.22     4.85 o
   0   4  -8    64.22    46.67     3.95 o
   2   4   8  2593.46  2567.56    31.41 o
  -2   4  -8  2575.69  2597.19    35.20 o
   4   4   8  1803.10  1838.69    29.76 o
  -4   4  -8  1831.79  1864.17    33.33 o
   6   4   8   302.76   223.47    17.17 o
  -6   4  -8   285.94   206.18    15.45 o
  -9   5   8   162.13   131.81    10.05 o
   9   5  -8   164.66   135.26    10.05 o
  -7   5   8   373.66   365.73    12.17 o
   7   5  -8   339.57   338.52    10.82 o
  -5   5   8   393.24   408.58    10.22 o
   5   5  -8   347.71   361.06     9.82 o
  -3   5   8 12071.80 12053.90    86.11 o
   3   5  -8 12071.20 12033.50    94.73 o
  -1   5   8  4686.32  4618.26    43.50 o
   1   5  -8  4540.74  4438.60    41.92 o
   1   5   8  3163.91  3134.27    36.38 o
  -1   5  -8  3237.64  3229.89    36.73 o
   3   5   8   221.10   180.67     9.30 o
  -3   5  -8   235.36   192.34    11.02 o
   5   5   8   168.30   132.24     8.80 o
  -5   5  -8   162.68   132.24    10.48 o
  -8   6   8   353.40   325.08    13.59 o
   8   6  -8   340.22   337.62    13.42 o
  -6   6   8    30.54    22.03     3.04 o
   6   6  -8    23.25    17.71     2.60 o
  -4   6   8  1977.34  2000.81    24.67 o
   4   6  -8  1996.36  2028.06    25.82 o
  -2   6   8  4088.66  4081.92    37.30 o
   2   6  -8  4150.79  4196.05    35.71 o
   0   6   8   801.07   804.24    17.27 o
   0   6  -8   797.47   782.61    15.35 o
   2   6   8   929.46   924.66    17.82 o
  -2   6  -8   966.96   961.81    20.84 o
   4   6   8   699.88   747.09    18.54 o
  -4   6  -8   727.55   736.23    20.68 o
   6   6   8   100.05    81.24     7.83 o
  -6   6  -8   106.04    70.00     9.59 o
  -9   7   8   418.09   367.05    17.59 o
   9   7  -8   419.88   415.91    15.59 o
  -7   7   8   190.42   141.32     8.04 o
   7   7  -8   183.98   143.05     8.00 o
  -5   7   8  1737.04  1723.99    21.96 o
   5   7  -8  1732.83  1751.33    27.44 o
  -3   7   8  1236.66  1192.90    18.13 o
   3   7  -8  1238.96  1197.66    22.27 o
  -1   7   8  1487.05  1419.21    22.85 o
   1   7  -8  1505.45  1414.81    21.23 o
   1   7   8  1139.14  1171.57    21.19 o
  -1   7  -8  1144.85  1142.54    21.69 o
   3   7   8   828.71   828.63    18.17 o
  -3   7  -8   828.76   824.30    20.82 o
   5   7   8   156.60   132.67     9.17 o
  -5   7  -8   153.44   138.72    10.86 o
  -8   8   8   269.13   252.85    12.62 o
   8   8  -8   258.82   275.77    12.00 o
  -6   8   8   502.96   494.32    12.63 o
   6   8  -8   533.39   537.53    14.23 o
  -4   8   8  1410.81  1408.64    20.41 o
   4   8  -8  1465.03  1462.64    24.74 o
  -2   8   8   540.68   552.02    12.85 o
   2   8  -8   568.26   587.89    12.30 o
   0   8   8  1187.95  1195.04    19.81 o
   0   8  -8  1130.70  1133.25    19.02 o
   2   8   8  1131.54  1109.71    22.80 o
  -2   8  -8  1091.88  1078.62    22.26 o
   4   8   8  1325.90  1405.25    24.38 o
  -4   8  -8  1349.12  1384.41    29.00 o
   6   8   8   184.40   145.21    10.96 o
  -6   8  -8   205.75   166.82    15.68 o
  -9   9   8  1170.03  1225.85    33.67 o
   9   9  -8  1146.10  1244.08    26.54 o
  -7   9   8   600.98   584.78    14.88 o
   7   9  -8   645.68   659.12    18.04 o
  -5   9   8   323.08   314.75    11.30 o
   5   9  -8   360.91   364.01    11.65 o
  -3   9   8  2363.84  2324.46    28.67 o
   3   9  -8  2343.19  2315.45    30.54 o
  -1   9   8  5704.80  5719.96    53.40 o
   1   9  -8  5700.09  5713.90    49.91 o
   1   9   8    74.09    59.20     5.66 o
  -1   9  -8    86.19    73.89     6.09 o
   3   9   8  2063.16  2164.79    29.78 o
  -3   9  -8  2158.91  2227.28    34.41 o
   5   9   8    13.90     5.62     3.89 <
  -5   9  -8    10.16    -0.43     3.89 <
  -8  10   8   648.98   671.70    25.36 o
   8  10  -8   663.23   681.63    21.91 o
  -6  10   8   983.78   965.59    19.72 o
   6  10  -8   966.71   969.09    21.18 o
  -4  10   8  2551.35  2550.85    33.89 o
   4  10  -8  2543.52  2540.47    36.54 o
  -2  10   8  4551.57  4568.39    45.37 o
   2  10  -8  4530.92  4555.52    40.74 o
   0  10   8  1066.41  1078.55    21.49 o
   0  10  -8  1016.36  1008.52    18.73 o
   2  10   8   347.30   335.07    12.63 o
  -2  10  -8   376.95   337.21    13.25 o
   4  10   8   217.95   205.74    10.01 o
  -4  10  -8   246.68   220.42    13.09 o
   6  10   8   243.45   207.03    14.41 o
  -6  10  -8   235.89   185.85    16.59 o
  -9  11   8   195.41   175.03    18.21 o
   9  11  -8   189.99   152.56    11.38 o
  -7  11   8   305.88   293.94    12.18 o
   7  11  -8   300.98   323.33    15.88 o
  -5  11   8  1658.75  1647.64    25.76 o
   5  11  -8  1589.45  1590.65    26.85 o
  -3  11   8  1459.70  1513.33    24.72 o
   3  11  -8  1451.13  1465.68    21.84 o
  -1  11   8   981.57   995.45    20.17 o
   1  11  -8  1025.26   995.78    19.46 o
   1  11   8   637.78   646.31    17.22 o
  -1  11  -8   656.75   657.53    16.86 o
   3  11   8   556.99   596.39    14.73 o
  -3  11  -8   581.05   589.45    18.53 o
   5  11   8    70.77    54.01     6.52 o
  -5  11  -8    75.25    58.33     7.81 o
  -8  12   8    75.52    50.55     9.12 o
   8  12  -8    72.53    56.17     6.52 o
  -6  12   8   750.36   760.10    19.37 o
   6  12  -8   741.68   767.46    20.51 o
  -4  12   8  4847.45  4937.76    51.86 o
   4  12  -8  4891.79  4895.88    54.43 o
  -2  12   8   188.83   188.44     8.65 o
   2  12  -8   178.18   185.85     7.30 o
   0  12   8  1642.94  1696.53    27.76 o
   0  12  -8  1612.23  1630.75    24.82 o
   2  12   8  1651.08  1725.94    28.29 o
  -2  12  -8  1617.53  1656.28    29.77 o
   4  12   8   637.29   661.74    17.05 o
  -4  12  -8   651.05   700.22    22.53 o
  -9  13   8   163.83   171.14    18.57 o
   9  13  -8   178.13   130.51    14.39 o
  -7  13   8   374.40   373.96    15.13 o
   7  13  -8   398.98   435.34    16.61 o
  -5  13   8   472.39   483.48    14.61 o
   5  13  -8   516.39   532.73    16.29 o
  -3  13   8   122.26   109.76     8.26 o
   3  13  -8   107.52   100.26     6.51 o
  -1  13   8  2610.73  2670.23    35.75 o
   1  13  -8  2529.89  2548.63    33.06 o
   1  13   8   112.36    94.21     6.98 o
  -1  13  -8   127.72   109.76     7.85 o
   3  13   8    49.55    34.13     4.79 o
  -3  13  -8    41.86    35.43     5.63 o
   5  13   8   996.14  1057.64    24.86 o
  -5  13  -8   996.98  1015.66    31.43 o
  -8  14   8   756.63   751.32    32.04 o
   8  14  -8   702.23   673.09    23.16 o
  -6  14   8  1762.26  1785.78    36.53 o
   6  14  -8  1726.77  1723.06    32.55 o
  -4  14   8   597.56   599.93    18.15 o
   4  14  -8   613.22   598.61    18.72 o
  -2  14   8    80.93    63.95     6.10 o
   2  14  -8    88.23    76.05     5.66 o
   0  14   8  2146.26  2151.00    33.75 o
   0  14  -8  2068.27  2108.38    33.17 o
   2  14   8   309.77   316.88    12.92 o
  -2  14  -8   347.68   373.92    13.65 o
   4  14   8  4053.96  4222.09    47.54 o
  -4  14  -8  3977.57  4129.13    61.76 o
  -7  15   8  2385.94  2472.68    46.07 o
   7  15  -8  2333.90  2397.86    42.43 o
  -5  15   8   378.14   375.68    16.01 o
   5  15  -8   360.75   364.88    15.54 o
  -3  15   8    93.32    75.62     6.97 o
   3  15  -8   104.80    94.63     6.52 o
  -1  15   8   286.09   277.96    12.15 o
   1  15  -8   297.27   303.45     9.89 o
   1  15   8  1937.03  2054.46    32.82 o
  -1  15  -8  2006.02  2038.16    28.89 o
   3  15   8  1236.69  1251.58    28.83 o
  -3  15  -8  1207.63  1187.14    30.52 o
   5  15   8   487.27   517.12    21.00 o
  -5  15  -8   478.86   492.49    23.71 o
  -8  16   8   232.98   212.21    16.50 o
   8  16  -8   242.34   192.33    17.02 o
  -6  16   8   515.23   487.76    19.64 o
   6  16  -8   504.66   470.04    19.69 o
  -4  16   8   163.98   153.85    11.27 o
   4  16  -8   165.76   152.55     8.71 o
  -2  16   8   948.84  1022.27    23.42 o
   2  16  -8   942.63   984.20    19.81 o
   0  16   8  3673.95  3863.09    49.32 o
   0  16  -8  3720.54  3807.08    52.74 o
   2  16   8   683.72   671.33    21.73 o
  -2  16  -8   699.38   695.54    17.77 o
   4  16   8   495.64   521.02    17.09 o
  -4  16  -8   483.93   486.87    21.17 o
  -7  17   8  1109.79  1165.66    32.81 o
   7  17  -8  1129.58  1191.16    33.19 o
  -5  17   8  1692.58  1710.62    37.04 o
   5  17  -8  1677.58  1754.87    41.17 o
  -3  17   8   501.87   494.70    19.51 o
   3  17  -8   505.36   499.89    14.32 o
  -1  17   8   399.05   388.25    15.21 o
   1  17  -8   393.84   418.95    13.64 o
   1  17   8   541.59   559.15    21.94 o
  -1  17  -8   538.42   526.72    16.10 o
   3  17   8   573.15   573.85    21.18 o
  -3  17  -8   564.67   589.43    20.14 o
  -6  18   8   378.35   381.28    17.71 o
   6  18  -8   358.29   347.58    16.92 o
  -4  18   8   290.42   296.55    15.96 o
   4  18  -8   325.33   351.42    14.10 o
  -2  18   8  1137.77  1212.27    28.63 o
   2  18  -8  1189.41  1230.34    24.13 o
   0  18   8   183.71   146.51    11.80 o
   0  18  -8   182.19   140.02    13.95 o
   2  18   8  2850.93  3069.84    49.55 o
  -2  18  -8  2886.48  2988.47    44.69 o
   4  18   8   899.07   932.42    23.01 o
  -4  18  -8   894.42   945.41    27.67 o
  -7  19   8  1344.27  1383.88    39.47 o
   7  19  -8  1351.36  1467.43    36.48 o
  -5  19   8  1003.95  1016.56    29.75 o
   5  19  -8   996.10  1028.69    32.62 o
  -3  19   8    63.72    58.76     7.79 o
   3  19  -8    73.98    63.08     5.65 o
  -1  19   8   481.05   477.82    18.62 o
   1  19  -8   507.08   509.80    18.14 o
   1  19   8  1849.89  1949.12    39.47 o
  -1  19  -8  1759.24  1754.83    34.30 o
   3  19   8  1680.94  1732.56    39.26 o
  -3  19  -8  1690.16  1756.36    33.32 o
  -6  20   8    62.71    39.75     7.38 o
   6  20  -8    69.34    54.01     8.24 o
  -4  20   8    32.15    23.33     5.63 o
   4  20  -8    28.01    29.81     4.75 o
  -2  20   8   447.09   475.17    18.40 o
   2  20  -8   447.33   454.42    15.94 o
   0  20   8   208.92   158.61    12.72 o
   0  20  -8   189.09   159.48    13.07 o
   2  20   8   144.39   116.68    11.32 o
  -2  20  -8   135.95   123.16     9.12 o
  -5  21   8   614.74   650.01    24.84 o
   5  21  -8   608.33   600.71    25.13 o
  -3  21   8  1004.94  1091.44    29.03 o
   3  21  -8  1002.34  1073.70    25.18 o
  -1  21   8   940.00   984.46    28.15 o
   1  21  -8   946.26   948.53    24.21 o
   1  21   8   371.83   389.50    19.79 o
  -1  21  -8   369.33   402.04    17.97 o
   3  21   8    75.65    62.22     9.53 o
  -3  21  -8    76.75   107.16    11.16 o
  -6  22   8   377.11   338.49    18.78 o
   6  22  -8   370.12   421.93    22.67 o
  -4  22   8    50.38    33.70     7.37 o
   4  22  -8    60.91    51.85     6.07 o
  -2  22   8    10.97     6.91     3.46 <
   2  22  -8    10.05     6.91     3.03 <
   0  22   8    46.42    32.84     6.50 o
   0  22  -8    42.37    28.95     5.64 o
   2  22   8   208.63   181.95    13.93 o
  -2  22  -8   201.03   171.15    16.94 o
  -5  23   8   103.22    67.41     9.59 o
   5  23  -8   126.01    84.69    10.05 o
  -3  23   8   537.83   555.66    21.93 o
   3  23  -8   535.82   515.88    18.74 o
  -1  23   8   434.65   431.46    19.47 o
   1  23  -8   402.95   376.14    16.60 o
   1  23   8   133.92    99.39    10.47 o
  -1  23  -8   112.87    85.13    12.59 o
  -4  24   8   379.15   398.58    21.96 o
   4  24  -8   373.56   396.43    16.28 o
  -2  24   8  1236.51  1296.56    34.04 o
   2  24  -8  1218.07  1271.06    28.83 o
   0  24   8   737.43   758.67    27.09 o
   0  24  -8   700.85   723.25    27.96 o
  -3  25   8   380.59   413.29    20.15 o
   3  25  -8   391.00   386.05    16.89 o
  -1  25   8    22.69    -6.48     5.19 <
   1  25  -8    22.55    15.12     5.62 <
  -2  26   8    55.99    38.45     8.67 o
   2  26  -8    51.66    39.32     7.36 o
  -9   1   9   263.72   232.11    11.84 o
   9   1  -9   270.24   254.58    11.76 o
  -7   1   9  2158.42  2236.48    44.08 o
   7   1  -9  2210.95  2250.57    29.57 o
  -5   1   9   971.15   948.02    19.78 o
   5   1  -9   943.42   935.95    16.56 o
  -3   1   9  1146.95  1101.89    16.02 o
   3   1  -9  1090.67  1041.82    21.45 o
  -1   1   9  1419.51  1452.82    20.18 o
   1   1  -9  1370.90  1371.07    19.07 o
   1   1   9   107.52    76.92     6.17 o
  -1   1  -9   121.33    92.04     6.60 o
   3   1   9  1469.23  1482.62    28.84 o
  -3   1  -9  1400.32  1405.27    26.35 o
   5   1   9  1552.62  1628.76    32.36 o
  -5   1  -9  1585.33  1694.07    31.43 o
  -8   2   9  2015.04  2076.41    31.47 o
   8   2  -9  2085.19  2164.16    29.28 o
  -6   2   9  3133.44  3323.40    41.40 o
   6   2  -9  3282.59  3256.78    36.69 o
  -4   2   9  2468.67  2492.95    21.86 o
   4   2  -9  2382.32  2404.39    29.50 o
  -2   2   9  2439.65  2418.00    24.89 o
   2   2  -9  2267.54  2266.49    25.23 o
   0   2   9  1318.71  1257.87    20.95 o
   0   2  -9  1313.09  1252.69    21.35 o
   2   2   9  1699.38  1792.25    29.78 o
  -2   2  -9  1786.72  1831.81    27.83 o
   4   2   9   588.52   593.40    17.69 o
  -4   2  -9   631.50   637.90    18.54 o
   6   2   9   123.29   115.37    12.98 o
  -6   2  -9   106.87   101.55    10.39 o
  -9   3   9   732.24   713.27    23.08 o
   9   3  -9   712.33   769.10    18.87 o
  -7   3   9   209.41   208.33    11.68 o
   7   3  -9   238.26   247.65     9.01 o
  -5   3   9   788.60   830.10    17.23 o
   5   3  -9   854.57   871.10    15.77 o
  -3   3   9   333.12   310.88     8.44 o
   3   3  -9   337.79   324.27    10.49 o
  -1   3   9  1390.84  1354.73    21.43 o
   1   3  -9  1482.01  1432.89    22.53 o
   1   3   9   625.91   612.50    13.57 o
  -1   3  -9   579.48   564.11    14.44 o
   3   3   9  2159.36  2225.07    32.67 o
  -3   3  -9  2174.39  2270.55    33.00 o
   5   3   9   717.13   747.93    20.47 o
  -5   3  -9   755.11   793.73    21.69 o
  -8   4   9  1685.58  1740.47    29.93 o
   8   4  -9  1683.28  1720.98    26.66 o
  -6   4   9    59.31    50.99     4.78 o
   6   4  -9    63.22    48.39     4.37 o
  -4   4   9  1038.81  1033.19    15.69 o
   4   4  -9  1047.24  1040.09    20.02 o
  -2   4   9  4284.80  4131.73    41.04 o
   2   4  -9  4265.93  4141.52    41.85 o
   0   4   9   564.84   530.76    13.77 o
   0   4  -9   563.67   557.15    13.48 o
   2   4   9  2777.23  2781.69    36.83 o
  -2   4  -9  2727.44  2764.59    35.73 o
   4   4   9   210.11   189.30    10.48 o
  -4   4  -9   218.00   166.83    11.88 o
   6   4   9   182.30   159.04    12.19 o
  -6   4  -9   191.90   187.99    14.71 o
  -9   5   9   160.40   110.63    10.53 o
   9   5  -9   164.27   125.76     8.81 o
  -7   5   9   315.78   309.95    10.85 o
   7   5  -9   319.17   325.94    10.75 o
  -5   5   9  6256.01  6193.21    55.71 o
   5   5  -9  6255.18  6369.09    52.45 o
  -3   5   9   135.87   104.58     5.37 o
   3   5  -9   138.18   109.34     7.05 o
  -1   5   9   311.47   336.36     9.72 o
   1   5  -9   310.94   341.11     9.23 o
   1   5   9   388.69   379.63    11.75 o
  -1   5  -9   391.89   381.36    12.20 o
   3   5   9   113.59    88.15     7.01 o
  -3   5  -9   115.63   105.87     8.24 o
   5   5   9   716.90   735.35    19.72 o
  -5   5  -9   726.97   736.64    22.84 o
  -8   6   9   681.83   678.68    21.22 o
   8   6  -9   706.92   691.62    18.32 o
  -6   6   9   450.14   427.61    11.90 o
   6   6  -9   410.45   381.38    11.51 o
  -4   6   9  2231.51  2229.77    26.09 o
   4   6  -9  2305.38  2281.50    33.43 o
  -2   6   9  1101.09  1118.17    19.23 o
   2   6  -9  1064.33  1100.51    18.05 o
   0   6   9  1860.20  1881.21    26.50 o
   0   6  -9  1872.00  1851.67    26.84 o
   2   6   9  2294.26  2323.43    30.66 o
  -2   6  -9  2358.12  2374.34    35.29 o
   4   6   9   381.02   357.95    14.00 o
  -4   6  -9   367.37   310.40    15.04 o
  -9   7   9   451.17   467.39    26.30 o
   9   7  -9   458.52   506.73    16.93 o
  -7   7   9  1147.20  1129.30    26.18 o
   7   7  -9  1068.40  1118.20    20.96 o
  -5   7   9  1441.84  1507.93    23.16 o
   5   7  -9  1498.33  1541.12    25.32 o
  -3   7   9  2511.01  2577.92    29.79 o
   3   7  -9  2639.75  2679.70    35.70 o
  -1   7   9   222.60   204.45     8.34 o
   1   7  -9   210.69   196.67     7.88 o
   1   7   9  1757.12  1832.91    27.76 o
  -1   7  -9  1728.30  1809.17    28.60 o
   3   7   9   898.42   947.12    21.07 o
  -3   7  -9   834.84   885.35    21.53 o
   5   7   9    93.61    82.10     6.95 o
  -5   7  -9    97.17    84.69     9.54 o
  -8   8   9    25.69    12.96     5.63 <
   8   8  -9    16.40     8.64     3.03 <
  -6   8   9   314.88   288.78     9.73 o
   6   8  -9   341.58   336.32    12.14 o
  -4   8   9   121.32   109.33     6.11 o
   4   8  -9   126.51   105.44     7.43 o
  -2   8   9   604.66   626.86    14.46 o
   2   8  -9   621.17   670.09    15.02 o
   0   8   9  5532.76  5729.40    50.34 o
   0   8  -9  5547.50  5685.96    48.30 o
   2   8   9   338.54   337.61    11.25 o
  -2   8  -9   313.50   290.08    12.68 o
   4   8   9   137.93   108.46     7.90 o
  -4   8  -9   120.65    85.13     8.32 o
  -9   9   9  1131.87  1192.09    39.35 o
   9   9  -9  1145.38  1195.09    31.10 o
  -7   9   9   217.69   203.14    10.45 o
   7   9  -9   227.04   234.68    11.19 o
  -5   9   9   138.11   111.06     6.61 o
   5   9  -9   134.77   107.61     7.04 o
  -3   9   9   331.04   357.54    11.02 o
   3   9  -9   327.46   352.78    12.79 o
  -1   9   9  1462.51  1522.65    25.50 o
   1   9  -9  1418.08  1469.49    23.88 o
   1   9   9  1817.12  1783.13    29.60 o
  -1   9  -9  1806.45  1766.70    30.54 o
   3   9   9    26.65    26.79     3.89 o
  -3   9  -9    30.39    25.49     4.33 o
   5   9   9     7.98    -0.86     4.32 <
  -5   9  -9     8.06     0.43     4.75 <
  -8  10   9   893.70   930.67    29.99 o
   8  10  -9   878.42   931.13    24.58 o
  -6  10   9   313.52   299.14    10.49 o
   6  10  -9   322.67   335.88    13.31 o
  -4  10   9  1024.93  1023.33    18.64 o
   4  10  -9   995.37  1025.12    21.71 o
  -2  10   9  1190.31  1212.77    23.08 o
   2  10  -9  1234.37  1226.08    22.21 o
   0  10   9  1763.38  1796.10    29.83 o
   0  10  -9  1748.27  1722.02    26.90 o
   2  10   9   394.92   395.58    14.69 o
  -2  10  -9   382.01   372.25    14.34 o
   4  10   9   253.87   242.47    11.73 o
  -4  10  -9   247.79   212.65    12.27 o
  -9  11   9   495.66   548.68    26.96 o
   9  11  -9   465.15   476.06    19.82 o
  -7  11   9  2101.35  2054.25    37.13 o
   7  11  -9  2081.78  2142.78    36.80 o
  -5  11   9   328.65   334.17    12.06 o
   5  11  -9   336.17   325.52    13.04 o
  -3  11   9  1768.93  1836.64    27.00 o
   3  11  -9  1801.19  1813.54    25.35 o
  -1  11   9   719.16   729.57    18.06 o
   1  11  -9   796.18   808.63    17.59 o
   1  11   9   711.00   720.26    19.38 o
  -1  11  -9   688.31   699.09    17.62 o
   3  11   9  1908.45  2015.30    30.26 o
  -3  11  -9  1842.05  1940.11    35.01 o
   5  11   9   115.28    87.29     7.87 o
  -5  11  -9   131.37    80.37    10.50 o
  -8  12   9   532.38   532.30    24.22 o
   8  12  -9   520.84   547.87    20.13 o
  -6  12   9  1276.02  1349.37    28.55 o
   6  12  -9  1336.58  1415.48    27.99 o
  -4  12   9     2.87    -3.02     2.59 <
   4  12  -9     9.90     8.64     2.59 o
  -2  12   9   854.94   874.17    19.24 o
   2  12  -9   852.08   844.74    18.27 o
   0  12   9   854.07   838.34    20.94 o
   0  12  -9   939.08   946.82    18.94 o
   2  12   9  1042.94  1059.16    23.18 o
  -2  12  -9  1058.82  1076.87    24.46 o
   4  12   9   279.66   234.29    11.93 o
  -4  12  -9   314.69   253.72    19.68 o
  -7  13   9   888.37   887.46    26.84 o
   7  13  -9   904.94   918.15    24.10 o
  -5  13   9  2164.00  2257.62    35.33 o
   5  13  -9  2203.99  2212.35    43.26 o
  -3  13   9  1100.81  1135.48    23.37 o
   3  13  -9  1048.83  1059.40    18.89 o
  -1  13   9   253.77   239.89    11.32 o
   1  13  -9   237.95   212.66    11.37 o
   1  13   9   398.65   359.70    13.69 o
  -1  13  -9   373.57   366.63    12.59 o
   3  13   9  2088.34  2249.99    30.42 o
  -3  13  -9  2154.84  2247.56    38.04 o
  -8  14   9    47.21    23.76     8.66 <
   8  14  -9    42.99    30.68     5.21 o
  -6  14   9   326.91   338.48    15.50 o
   6  14  -9   331.54   341.93    15.50 o
  -4  14   9   534.64   523.28    17.39 o
   4  14  -9   545.66   541.00    18.20 o
  -2  14   9   475.62   460.96    14.83 o
   2  14  -9   476.28   451.01    12.78 o
   0  14   9  1138.42  1193.18    25.31 o
   0  14  -9  1148.11  1183.63    27.74 o
   2  14   9   281.04   245.95    12.30 o
  -2  14  -9   283.35   247.68    12.31 o
   4  14   9   878.20   875.28    22.53 o
  -4  14  -9   878.98   914.65    29.13 o
  -7  15   9   895.59   919.81    24.86 o
   7  15  -9   849.95   872.29    25.33 o
  -5  15   9  3618.83  3774.89    55.08 o
   5  15  -9  3608.72  3804.52    58.03 o
  -3  15   9  1370.51  1441.38    28.53 o
   3  15  -9  1365.07  1411.07    23.98 o
  -1  15   9  2726.58  2785.58    39.74 o
   1  15  -9  2792.56  2860.78    41.32 o
   1  15   9   285.83   279.23    13.01 o
  -1  15  -9   274.20   275.78    12.53 o
   3  15   9    16.74    16.42     4.32 o
  -3  15  -9    16.43    13.83     5.19 <
  -8  16   9   160.50   136.56    16.91 o
   8  16  -9   169.93   130.51    12.65 o
  -6  16   9   749.08   718.93    24.89 o
   6  16  -9   735.05   721.54    25.62 o
  -4  16   9  1725.06  1800.07    34.07 o
   4  16  -9  1714.99  1742.90    34.29 o
  -2  16   9  3837.06  4020.96    50.68 o
   2  16  -9  3807.78  3985.07    42.85 o
   0  16   9  1318.47  1363.37    30.22 o
   0  16  -9  1388.74  1405.63    34.03 o
   2  16   9    53.10    47.96     7.35 o
  -2  16  -9    69.99    50.55     6.10 o
   4  16   9   175.19   154.28    11.74 o
  -4  16  -9   152.27   150.82    12.97 o
  -7  17   9   186.34   131.39    13.56 o
   7  17  -9   216.12   158.17    13.60 o
  -5  17   9   216.09   187.57    13.51 o
   5  17  -9   205.75   185.41    13.05 o
  -3  17   9  1511.14  1583.73    31.10 o
   3  17  -9  1521.09  1611.86    28.13 o
  -1  17   9   172.41   142.62    11.34 o
   1  17  -9   203.67   159.47    11.42 o
   1  17   9   523.52   544.03    19.74 o
  -1  17  -9   569.01   540.96    17.53 o
   3  17   9     6.84    -0.43     4.32 <
  -3  17  -9     2.74     2.16     4.75 <
  -6  18   9   218.64   198.38    13.91 o
   6  18  -9   222.84   201.83    15.63 o
  -4  18   9  1770.59  1843.76    39.85 o
   4  18  -9  1738.49  1791.43    34.82 o
  -2  18   9   967.23  1001.03    27.37 o
   2  18  -9  1003.26  1030.83    21.73 o
   0  18   9    44.23    47.53     6.91 o
   0  18  -9    50.22    38.02     6.07 o
   2  18   9   812.34   822.80    28.91 o
  -2  18  -9   782.64   863.51    23.02 o
  -7  19   9   225.08   208.32    15.62 o
   7  19  -9   215.34   185.41    18.24 o
  -5  19   9  1088.55  1116.27    31.34 o
   5  19  -9  1100.86  1168.62    34.90 o
  -3  19   9   119.12    95.07     9.15 o
   3  19  -9   125.09   103.28     8.29 o
  -1  19   9   769.36   774.79    25.05 o
   1  19  -9   770.64   825.40    22.85 o
   1  19   9   103.61    88.15     9.55 o
  -1  19  -9   107.48    92.04    12.13 o
   3  19   9    21.41    14.69     6.05 <
  -3  19  -9    22.53    12.10     6.06 <
  -6  20   9   800.34   791.27    27.33 o
   6  20  -9   818.12   777.83    30.13 o
  -4  20   9  1252.83  1281.46    34.79 o
   4  20  -9  1231.08  1331.73    31.83 o
  -2  20   9   255.36   211.78    14.02 o
   2  20  -9   230.24   240.32    12.05 o
   0  20   9   622.99   664.30    23.92 o
   0  20  -9   621.22   664.73    28.72 o
   2  20   9   176.85   159.04    13.03 o
  -2  20  -9   193.10   158.60    15.23 o
  -5  21   9  1295.37  1386.33    38.56 o
   5  21  -9  1284.34  1372.06    39.04 o
  -3  21   9   433.88   453.56    19.34 o
   3  21  -9   468.59   472.12    17.27 o
  -1  21   9   208.12   184.12    13.49 o
   1  21  -9   229.20   195.35    13.54 o
   1  21   9  1115.62  1209.43    32.43 o
  -1  21  -9  1160.44  1216.70    42.43 o
  -4  22   9  1958.42  2063.26    45.14 o
   4  22  -9  1983.24  2057.54    41.96 o
  -2  22   9   744.58   810.71    26.74 o
   2  22  -9   797.11   859.52    21.42 o
   0  22   9   397.42   403.81    19.85 o
   0  22  -9   426.58   465.18    28.37 o
  -3  23   9    76.08    55.74     8.25 o
   3  23  -9    78.21    63.52     7.38 o
  -1  23   9   834.18   902.47    28.87 o
   1  23  -9   830.86   889.93    31.15 o
   1  23   9   390.36   358.40    19.62 o
  -1  23  -9   410.34   386.49    25.60 o
  -4  24   9   186.36   160.76    13.91 o
   4  24  -9   180.00   155.15    14.34 o
  -2  24   9   227.47   180.22    16.14 o
   2  24  -9   217.10   181.09    11.40 o
   0  24   9   169.27   140.45    16.06 o
   0  24  -9   177.61   157.74    17.34 o
  -8   0  10   128.95   112.35    11.28 o
   8   0 -10   115.28    89.02     9.15 o
  -6   0  10  3063.30  3269.46    56.48 o
   6   0 -10  2992.01  3100.02    48.62 o
  -4   0  10  6095.64  6026.43    65.18 o
   4   0 -10  6246.26  6024.51    95.70 o
  -2   0  10  3267.45  3230.79    45.95 o
   2   0 -10  3356.72  3280.19    48.82 o
   0   0  10   521.58   529.32    17.67 o
   0   0 -10   476.36   490.01    18.94 o
   2   0  10   369.12   410.27    20.98 o
  -2   0 -10   356.82   359.26    19.01 o
   4   0  10  1228.84  1209.46    41.28 o
  -4   0 -10  1163.49  1178.86    38.41 o
  -9   1  10   966.08   972.37    19.82 o
   9   1 -10   981.78  1016.48    21.64 o
  -7   1  10   160.51   131.38     8.34 o
   7   1 -10   185.74   170.27     8.73 o
  -5   1  10   559.45   541.48     9.79 o
   5   1 -10   541.01   537.17    12.59 o
  -3   1  10   720.82   708.36    12.74 o
   3   1 -10   746.46   786.20    19.05 o
  -1   1  10    73.67    62.65     4.37 o
   1   1 -10    70.17    66.11     4.77 o
   1   1  10   801.38   793.50    19.56 o
  -1   1 -10   753.21   726.93    18.03 o
   3   1  10   385.99   391.70    15.53 o
  -3   1 -10   400.71   396.87    14.73 o
   5   1  10   418.58   456.53    19.22 o
  -5   1 -10   398.12   381.32    19.54 o
  -8   2  10    76.46    48.83     6.12 o
   8   2 -10    85.15    76.05     6.08 o
  -6   2  10    99.57    80.37     6.12 o
   6   2 -10    91.98    76.92     5.68 o
  -4   2  10   539.91   532.43    10.48 o
   4   2 -10   547.99   569.62    15.36 o
  -2   2  10  2522.47  2501.43    28.73 o
   2   2 -10  2532.32  2482.70    29.38 o
   0   2  10   142.80   111.93     6.64 o
   0   2 -10   137.35   124.89     7.83 o
   2   2  10   307.35   314.70    12.92 o
  -2   2 -10   313.98   308.21    12.57 o
   4   2  10   276.80   227.79    13.64 o
  -4   2 -10   273.70   242.92    13.98 o
  -9   3  10   481.00   428.90    16.38 o
   9   3 -10   456.88   473.02    14.56 o
  -7   3  10   297.11   283.14    11.33 o
   7   3 -10   311.52   319.01    10.75 o
  -5   3  10  1897.72  1925.89    20.11 o
   5   3 -10  1946.12  1990.75    26.89 o
  -3   3  10   620.44   620.29    12.55 o
   3   3 -10   583.56   602.60    20.62 o
  -1   3  10  1694.47  1690.23    25.23 o
   1   3 -10  1764.73  1777.99    26.65 o
   1   3  10  1122.82  1138.64    21.86 o
  -1   3 -10  1105.79  1131.32    22.17 o
   3   3  10   374.22   369.20    15.16 o
  -3   3 -10   385.11   375.68    14.33 o
   5   3  10   378.60   389.08    17.23 o
  -5   3 -10   389.64   375.24    19.53 o
  -8   4  10  1030.09  1045.08    19.70 o
   8   4 -10   977.82   995.41    20.55 o
  -6   4  10  1408.11  1466.29    28.24 o
   6   4 -10  1442.06  1465.33    23.00 o
  -4   4  10   781.72   792.85    14.99 o
   4   4 -10   853.05   872.35    20.55 o
  -2   4  10  1055.32  1073.49    18.34 o
   2   4 -10  1105.71  1092.86    20.53 o
   0   4  10   445.98   454.86    13.32 o
   0   4 -10   401.45   390.04    13.06 o
   2   4  10  1432.05  1473.80    28.89 o
  -2   4 -10  1355.07  1402.10    25.76 o
   4   4  10  1236.78  1286.19    29.31 o
  -4   4 -10  1217.18  1263.29    27.15 o
  -9   5  10   394.55   322.95    18.94 o
   9   5 -10   405.83   395.57    14.77 o
  -7   5  10  4671.72  4989.39    54.75 o
   7   5 -10  4710.91  4891.04    44.73 o
  -5   5  10   118.34    86.00     5.76 o
   5   5 -10   126.40   106.31     8.28 o
  -3   5  10   287.34   265.44     9.68 o
   3   5 -10   316.85   296.55    12.24 o
  -1   5  10  1234.10  1164.46    22.23 o
   1   5 -10  1151.77  1108.35    21.83 o
   1   5  10     4.07    -0.43     2.16 <
  -1   5 -10     6.30     2.59     2.59 <
   3   5  10   827.47   833.68    21.13 o
  -3   5 -10   802.27   738.97    20.54 o
   5   5  10   330.77   236.88    19.79 o
  -5   5 -10   310.62   277.95    15.30 o
  -8   6  10   854.89   804.33    22.14 o
   8   6 -10   870.25   925.45    20.11 o
  -6   6  10  1554.20  1606.92    25.57 o
   6   6 -10  1559.37  1584.81    25.14 o
  -4   6  10    35.95    23.33     3.06 o
   4   6 -10    48.70    34.57     4.78 o
  -2   6  10   623.88   632.92    15.48 o
   2   6 -10   662.65   649.31    16.58 o
   0   6  10   538.23   528.10    14.80 o
   0   6 -10   566.87   596.83    14.82 o
   2   6  10   275.37   291.33    11.13 o
  -2   6 -10   259.64   267.13    11.63 o
   4   6  10   825.65   854.02    21.77 o
  -4   6 -10   832.69   847.52    22.78 o
  -9   7  10   204.91   151.26    18.28 o
   9   7 -10   204.99   158.61    10.15 o
  -7   7  10   279.18   277.93    12.11 o
   7   7 -10   277.50   290.47    11.59 o
  -5   7  10  2050.08  2024.91    26.54 o
   5   7 -10  2052.73  2075.64    36.52 o
  -3   7  10   629.04   598.70    14.19 o
   3   7 -10   640.24   611.23    18.86 o
  -1   7  10  1484.67  1506.14    24.79 o
   1   7 -10  1476.00  1484.51    25.87 o
   1   7  10   185.93   168.98     9.59 o
  -1   7 -10   177.13   138.30     9.67 o
   3   7  10   210.65   168.55    10.99 o
  -3   7 -10   209.06   181.09    10.94 o
   5   7  10   358.20   328.11    16.16 o
  -5   7 -10   357.09   319.03    21.34 o
  -8   8  10    45.62    22.04     5.65 o
   8   8 -10    39.43    30.68     4.34 o
  -6   8  10   851.27   858.41    16.34 o
   6   8 -10   824.36   851.96    20.47 o
  -4   8  10   538.82   537.13    12.99 o
   4   8 -10   523.60   547.09    18.41 o
  -2   8  10   367.45   361.90    12.58 o
   2   8 -10   395.06   382.20    13.07 o
   0   8  10     0.83    -2.59     1.73 <
   0   8 -10     0.24    -1.30     2.16 <
   2   8  10    56.39    43.64     5.22 o
  -2   8 -10    42.82    27.65     4.78 o
   4   8  10   890.02   953.19    22.24 o
  -4   8 -10   896.01   941.50    24.64 o
  -9   9  10   860.81   892.59    34.83 o
   9   9 -10   880.88   937.99    27.18 o
  -7   9  10   760.65   794.68    19.10 o
   7   9 -10   763.84   793.38    20.03 o
  -5   9  10   553.12   547.94    13.46 o
   5   9 -10   551.57   574.32    18.41 o
  -3   9  10   814.03   848.88    18.62 o
   3   9 -10   747.37   770.66    20.10 o
  -1   9  10  1233.69  1225.67    24.79 o
   1   9 -10  1283.43  1277.09    25.63 o
   1   9  10  1123.71  1151.13    23.90 o
  -1   9 -10  1131.68  1208.69    23.67 o
   3   9  10  1639.68  1758.97    29.39 o
  -3   9 -10  1659.44  1690.46    33.82 o
  -8  10  10   690.38   678.66    26.47 o
   8  10 -10   705.25   705.46    22.06 o
  -6  10  10  2492.08  2593.66    34.03 o
   6  10 -10  2437.96  2507.57    36.96 o
  -4  10  10   398.84   387.38    12.20 o
   4  10 -10   381.42   337.24    13.29 o
  -2  10  10   222.67   188.89    10.12 o
   2  10 -10   245.75   215.24    12.25 o
   0  10  10   378.61   404.69    14.51 o
   0  10 -10   414.87   427.58    12.86 o
   2  10  10  1527.35  1529.77    28.12 o
  -2  10 -10  1452.19  1458.06    31.98 o
   4  10  10   688.17   673.87    20.03 o
  -4  10 -10   678.67   677.77    23.36 o
  -7  11  10   141.22   119.27    11.73 o
   7  11 -10   135.55   112.36     9.16 o
  -5  11  10   553.82   562.23    17.66 o
   5  11 -10   581.81   583.39    19.02 o
  -3  11  10  1498.82  1559.04    26.38 o
   3  11 -10  1578.50  1617.29    27.12 o
  -1  11  10   205.50   190.61    10.45 o
   1  11 -10   224.03   216.96    10.41 o
   1  11  10   835.39   857.10    22.28 o
  -1  11 -10   821.23   868.80    19.80 o
   3  11  10  1425.00  1491.41    25.86 o
  -3  11 -10  1396.69  1382.35    31.35 o
  -8  12  10   815.56   815.94    30.28 o
   8  12 -10   828.48   831.06    25.94 o
  -6  12  10  1650.23  1778.05    30.62 o
   6  12 -10  1642.28  1658.50    32.27 o
  -4  12  10   356.95   383.02    14.08 o
   4  12 -10   348.66   357.95    13.34 o
  -2  12  10    21.20    19.01     3.89 o
   2  12 -10    20.99    20.74     3.89 o
   0  12  10   692.16   700.33    19.82 o
   0  12 -10   694.35   734.50    23.46 o
   2  12  10  2156.85  2218.87    35.86 o
  -2  12 -10  2170.92  2213.18    37.50 o
   4  12  10    39.94    28.52     5.20 o
  -4  12 -10    36.25    24.63     8.22 <
  -7  13  10   397.49   361.44    17.93 o
   7  13 -10   430.46   410.71    16.56 o
  -5  13  10   379.64   386.90    15.08 o
   5  13 -10   348.19   332.02    16.52 o
  -3  13  10   770.99   777.81    19.39 o
   3  13 -10   720.39   722.07    18.59 o
  -1  13  10  1245.42  1277.68    25.99 o
   1  13 -10  1198.79  1260.47    25.63 o
   1  13  10  3212.38  3436.23    41.47 o
  -1  13 -10  3270.84  3490.18    41.96 o
   3  13  10   605.65   584.31    17.49 o
  -3  13 -10   644.42   659.95    22.37 o
  -8  14  10   280.79   271.02    22.08 o
   8  14 -10   306.02   248.10    14.97 o
  -6  14  10   279.61   242.05    14.44 o
   6  14 -10   266.02   242.49    15.23 o
  -4  14  10  1481.21  1539.41    29.98 o
   4  14 -10  1472.21  1471.43    31.63 o
  -2  14  10   190.97   134.41    10.17 o
   2  14 -10   214.88   191.02    13.92 o
   0  14  10  2630.10  2765.51    40.61 o
   0  14 -10  2537.20  2719.53    52.27 o
   2  14  10    20.84     8.64     3.47 <
  -2  14 -10    13.37     7.34     4.32 <
  -7  15  10    43.53    27.22     9.09 o
   7  15 -10    41.44    28.95     6.07 o
  -5  15  10   319.48   342.35    14.56 o
   5  15 -10   312.34   335.44    21.09 o
  -3  15  10  2129.56  2291.27    36.94 o
   3  15 -10  2213.08  2307.41    33.91 o
  -1  15  10  1839.51  1899.90    32.90 o
   1  15 -10  1774.43  1871.51    32.37 o
   1  15  10   401.11   412.42    16.35 o
  -1  15 -10   367.56   341.54    15.72 o
   3  15  10    61.71    53.58     7.36 o
  -3  15 -10    63.40    53.15     9.09 o
  -6  16  10    15.31    10.37     4.76 <
   6  16 -10    16.22     6.05     3.46 <
  -4  16  10   396.84   425.42    16.67 o
   4  16 -10   405.03   458.70    17.81 o
  -2  16  10    99.99    76.48     7.85 o
   2  16 -10    99.60    76.92     7.42 o
   0  16  10   304.52   294.36    13.46 o
   0  16 -10   289.20   273.19    15.21 o
   2  16  10   355.36   401.60    18.77 o
  -2  16 -10   363.70   356.64    17.33 o
  -7  17  10   504.48   510.67    22.88 o
   7  17 -10   510.14   508.93    24.65 o
  -5  17  10  1063.22  1107.12    30.75 o
   5  17 -10  1067.84  1084.61    31.01 o
  -3  17  10   405.95   413.73    16.38 o
   3  17 -10   382.70   392.13    14.20 o
  -1  17  10  3843.58  4123.96    58.08 o
   1  17 -10  3811.63  4050.27    55.17 o
   1  17  10   263.81   220.44    15.31 o
  -1  17 -10   281.27   237.72    16.60 o
   3  17  10   121.50    95.07     9.58 o
  -3  17 -10   130.78   113.65    13.87 o
  -6  18  10   193.67   177.20    13.46 o
   6  18 -10   209.85   171.57    14.39 o
  -4  18  10    66.55    53.58     7.80 o
   4  18 -10    83.43    60.49     7.83 o
  -2  18  10  3493.28  3746.95    50.98 o
   2  18 -10  3487.93  3752.64    46.93 o
   0  18  10   589.55   556.14    22.71 o
   0  18 -10   577.64   571.72    21.23 o
   2  18  10    81.88    63.52     9.97 o
  -2  18 -10    83.89    65.68     9.54 o
  -5  19  10   198.16   179.36    15.62 o
   5  19 -10   213.71   175.90    16.97 o
  -3  19  10  1302.76  1355.90    33.64 o
   3  19 -10  1219.73  1307.60    27.96 o
  -1  19  10  1983.71  2135.15    42.26 o
   1  19 -10  1951.97  2029.07    39.72 o
   1  19  10   638.64   642.66    24.62 o
  -1  19 -10   614.04   646.15    30.96 o
  -6  20  10   584.32   582.55    25.09 o
   6  20 -10   617.06   635.28    27.57 o
  -4  20  10  1319.42  1445.20    36.40 o
   4  20 -10  1281.66  1374.29    38.11 o
  -2  20  10   422.52   429.72    19.41 o
   2  20 -10   389.19   396.46    15.95 o
   0  20  10   883.76   996.46    29.77 o
   0  20 -10   897.74   933.27    36.97 o
  -5  21  10   438.70   418.93    20.43 o
   5  21 -10   421.50   409.00    22.11 o
  -3  21  10    49.88    25.92     6.51 o
   3  21 -10    51.95    36.73     5.65 o
  -1  21  10   616.55   676.84    24.22 o
   1  21 -10   627.15   669.91    24.78 o
   1  21  10   109.06    81.67    10.86 o
  -1  21 -10   110.07    89.02    13.00 o
  -4  22  10   458.50   489.00    22.31 o
   4  22 -10   455.65   478.63    23.22 o
  -2  22  10   268.64   276.20    17.69 o
   2  22 -10   289.41   277.49    15.19 o
   0  22  10    29.96    21.17     6.49 o
   0  22 -10    28.43     6.05     6.49 <
  -3  23  10    98.32    66.54     9.57 o
   3  23 -10   103.44    76.05     9.14 o
  -1  23  10    43.49    38.45     8.22 o
   1  23 -10    52.73    52.28     8.64 o
  -9   1  11    12.71   -19.44     5.17 <
   9   1 -11    12.50    -2.16     3.03 <
  -7   1  11   487.21   491.17    14.23 o
   7   1 -11   450.51   485.15    13.96 o
  -5   1  11   578.57   550.54    10.77 o
   5   1 -11   553.24   537.16    16.15 o
  -3   1  11   627.18   619.90    12.64 o
   3   1 -11   658.93   667.01    20.26 o
  -1   1  11   657.67   659.69    15.12 o
   1   1 -11   662.66   675.69    16.30 o
   1   1  11   875.80   906.14    22.62 o
  -1   1 -11   897.76   941.58    19.35 o
   3   1  11  1580.73  1614.36    33.36 o
  -3   1 -11  1538.88  1595.85    31.30 o
  -8   2  11  1149.62  1243.53    20.65 o
   8   2 -11  1106.51  1195.58    22.16 o
  -6   2  11    67.76    51.85     4.80 o
   6   2 -11    74.20    51.42     4.83 o
  -4   2  11   300.64   288.75     8.75 o
   4   2 -11   279.42   286.17    12.50 o
  -2   2  11  1802.13  1825.32    26.01 o
   2   2 -11  1709.42  1754.55    26.98 o
   0   2  11  4375.10  4559.89    44.97 o
   0   2 -11  4461.79  4654.09    53.24 o
   2   2  11  1208.02  1343.85    27.80 o
  -2   2 -11  1216.55  1338.63    25.22 o
   4   2  11    45.42    31.97     6.50 o
  -4   2 -11    55.50    44.50     7.36 o
  -9   3  11   114.02    79.94     8.74 o
   9   3 -11   129.57    99.39     7.46 o
  -7   3  11   797.16   829.70    19.10 o
   7   3 -11   743.71   770.50    17.43 o
  -5   3  11  1017.04   998.13    17.18 o
   5   3 -11  1019.46  1067.81    23.23 o
  -3   3  11  2079.18  2096.49    25.65 o
   3   3 -11  2002.72  2024.37    37.43 o
  -1   3  11  3141.04  3205.71    35.42 o
   1   3 -11  3144.53  3230.89    40.82 o
   1   3  11   644.20   627.19    17.90 o
  -1   3 -11   663.61   659.18    16.91 o
   3   3  11   259.79   211.80    13.19 o
  -3   3 -11   277.11   242.91    13.14 o
  -8   4  11    38.08    15.55     5.64 <
   8   4 -11    41.10    36.29     3.90 o
  -6   4  11  1325.00  1373.15    24.86 o
   6   4 -11  1314.60  1386.60    23.15 o
  -4   4  11   557.88   539.28    12.76 o
   4   4 -11   528.04   506.01    17.04 o
  -2   4  11  4713.72  4885.88    43.07 o
   2   4 -11  4618.50  4767.78    49.99 o
   0   4  11   225.17   174.18     9.78 o
   0   4 -11   210.52   175.91    10.11 o
   2   4  11   928.15   942.07    24.52 o
  -2   4 -11   948.24   976.66    23.05 o
   4   4  11   206.02   189.30    13.89 o
  -4   4 -11   217.61   193.62    13.49 o
  -9   5  11   606.11   518.97    28.56 o
   9   5 -11   615.11   645.24    18.32 o
  -7   5  11   912.79   943.27    25.23 o
   7   5 -11   895.04   926.42    21.28 o
  -5   5  11  1360.79  1388.50    20.74 o
   5   5 -11  1354.58  1363.40    27.17 o
  -3   5  11   783.65   828.59    17.63 o
   3   5 -11   793.58   862.33    24.92 o
  -1   5  11   978.36  1008.51    20.83 o
   1   5 -11   992.60  1040.08    21.48 o
   1   5  11   989.85  1057.70    23.00 o
  -1   5 -11   970.30  1012.30    21.56 o
   3   5  11   236.77   188.01    12.74 o
  -3   5 -11   229.12   184.98    11.87 o
  -8   6  11   887.67   878.82    31.22 o
   8   6 -11   928.12   975.25    22.40 o
  -6   6  11   261.63   221.29     9.35 o
   6   6 -11   236.66   218.28    11.76 o
  -4   6  11   231.91   213.08     9.62 o
   4   6 -11   222.07   191.04    11.81 o
  -2   6  11  2137.30  2203.10    32.23 o
   2   6 -11  2130.85  2154.11    35.19 o
   0   6  11   298.15   292.20    12.14 o
   0   6 -11   269.65   286.59    12.00 o
   2   6  11  1944.52  2059.83    33.75 o
  -2   6 -11  1942.68  2044.66    33.06 o
   4   6  11    34.47    22.04     8.22 <
  -4   6 -11    36.84    28.95     7.35 o
  -9   7  11   196.68   147.38    18.27 o
   9   7 -11   221.10   175.46    12.29 o
  -7   7  11   293.29   310.79    15.03 o
   7   7 -11   291.84   268.86    12.67 o
  -5   7  11  2989.12  3092.77    32.68 o
   5   7 -11  2886.18  3022.99    45.45 o
  -3   7  11  5291.94  5585.35    50.59 o
   3   7 -11  5302.31  5634.54    69.17 o
  -1   7  11    61.12    44.07     5.23 o
   1   7 -11    63.28    52.71     5.65 o
   1   7  11    76.35    52.28     5.26 o
  -1   7 -11    82.11    66.54     6.96 o
   3   7  11   358.05   338.07    14.39 o
  -3   7 -11   383.27   386.90    15.97 o
  -8   8  11   115.89    77.35    11.32 o
   8   8 -11   131.54   108.46     8.72 o
  -6   8  11   286.29   280.54    11.28 o
   6   8 -11   300.38   303.01    14.68 o
  -4   8  11  6304.41  6652.66    54.47 o
   4   8 -11  6265.19  6457.83    71.58 o
  -2   8  11    18.53    10.80     3.03 o
   2   8 -11    23.05    19.44     3.46 o
   0   8  11   453.12   453.13    15.13 o
   0   8 -11   443.07   429.79    14.81 o
   2   8  11   530.33   551.80    16.68 o
  -2   8 -11   555.98   612.74    18.99 o
   4   8  11    45.09    16.42     5.65 <
  -4   8 -11    53.10    37.59     7.80 o
  -7   9  11    99.93    83.40     8.69 o
   7   9 -11   104.53    70.87     7.45 o
  -5   9  11  1557.61  1626.22    28.00 o
   5   9 -11  1535.26  1592.07    32.64 o
  -3   9  11  1700.28  1728.67    29.02 o
   3   9 -11  1688.63  1723.94    40.78 o
  -1   9  11    46.35    41.05     5.20 o
   1   9 -11    46.11    37.16     4.77 o
   1   9  11   705.66   707.67    19.88 o
  -1   9 -11   708.93   734.49    20.09 o
   3   9  11     2.93    -5.62     3.45 <
  -3   9 -11     2.62     2.59     6.05 <
  -8  10  11   815.48   810.29    31.62 o
   8  10 -11   812.95   842.74    24.39 o
  -6  10  11  3832.33  4141.96    48.82 o
   6  10 -11  3898.17  4108.87    55.63 o
  -4  10  11   112.88   105.44     7.81 o
   4  10 -11   123.49   122.29     9.51 o
  -2  10  11  2648.79  2764.94    37.76 o
   2  10 -11  2605.07  2719.15    40.58 o
   0  10  11    98.15    76.92     6.98 o
   0  10 -11    94.69    65.68     6.57 o
   2  10  11    79.43    57.04     6.11 o
  -2  10 -11    76.03    66.54     7.37 o
  -7  11  11   639.85   575.66    23.79 o
   7  11 -11   643.62   643.99    20.32 o
  -5  11  11   708.35   704.26    19.51 o
   5  11 -11   743.90   769.96    22.69 o
  -3  11  11  1059.06  1121.05    23.03 o
   3  11 -11  1048.73  1087.31    29.06 o
  -1  11  11   553.68   541.82    17.83 o
   1  11 -11   504.52   473.54    16.25 o
   1  11  11   344.70   320.77    14.84 o
  -1  11 -11   359.42   337.62    13.98 o
   3  11  11  1323.31  1398.44    27.15 o
  -3  11 -11  1282.79  1370.40    32.39 o
  -8  12  11   141.84   127.04    17.75 o
   8  12 -11   123.72    94.64     9.16 o
  -6  12  11   245.52   187.59    12.36 o
   6  12 -11   266.80   216.11    16.19 o
  -4  12  11    55.81    53.15     6.06 o
   4  12 -11    71.37    50.55     5.67 o
  -2  12  11   612.55   612.83    18.16 o
   2  12 -11   587.68   580.85    17.36 o
   0  12  11  1073.73  1124.07    26.28 o
   0  12 -11  1077.84  1147.87    31.37 o
   2  12  11  1008.11  1078.93    22.50 o
  -2  12 -11  1036.30  1081.90    27.66 o
  -7  13  11   575.91   561.30    25.17 o
   7  13 -11   555.56   560.45    22.89 o
  -5  13  11    24.69    12.53     3.90 o
   5  13 -11    20.66    12.96     5.19 <
  -3  13  11   923.49   943.72    22.27 o
   3  13 -11   886.54   868.05    23.55 o
  -1  13  11  1747.02  1839.12    32.91 o
   1  13 -11  1762.54  1843.41    32.62 o
   1  13  11  1091.03  1149.56    25.73 o
  -1  13 -11  1075.68  1125.35    27.17 o
   3  13  11    10.54     0.86     4.32 <
  -3  13 -11    12.02    15.12     6.48 <
  -6  14  11  1002.73  1013.52    28.03 o
   6  14 -11  1004.98  1014.82    30.64 o
  -4  14  11    42.63    27.22     4.78 o
   4  14 -11    41.53    31.97     5.20 o
  -2  14  11   955.52   940.33    23.96 o
   2  14 -11   944.18   957.23    22.79 o
   0  14  11   282.75   230.38    13.23 o
   0  14 -11   278.76   230.38    14.06 o
   2  14  11    27.27    19.01     4.33 o
  -2  14 -11    26.61    31.11     7.34 o
  -7  15  11   317.87   277.51    23.05 o
   7  15 -11   309.52   224.78    17.62 o
  -5  15  11   792.75   822.41    22.65 o
   5  15 -11   810.42   847.05    26.95 o
  -3  15  11   311.13   284.43    13.98 o
   3  15 -11   315.82   309.50    18.18 o
  -1  15  11   294.70   260.22    13.59 o
   1  15 -11   311.38   321.16    13.77 o
   1  15  11   734.07   717.61    22.63 o
  -1  15 -11   722.69   731.47    28.49 o
  -6  16  11   549.57   629.16    23.24 o
   6  16 -11   530.49   538.81    22.87 o
  -4  16  11   369.45   360.56    16.05 o
   4  16 -11   399.28   425.82    18.43 o
  -2  16  11    47.44    41.05     6.49 o
   2  16 -11    53.08    38.02     5.65 o
   0  16  11   543.33   558.22    19.78 o
   0  16 -11   499.86   482.16    19.15 o
   2  16  11   730.10   699.03    27.47 o
  -2  16 -11   743.41   767.36    25.77 o
  -5  17  11   230.83   207.47    15.22 o
   5  17 -11   257.68   196.65    14.08 o
  -3  17  11   173.16   150.83    11.75 o
   3  17 -11   197.02   157.74    14.81 o
  -1  17  11   167.46   142.18    12.18 o
   1  17 -11   163.78   135.26    11.76 o
   1  17  11   319.22   270.17    17.51 o
  -1  17 -11   324.13   280.11    18.34 o
  -6  18  11    57.66    30.68     6.95 o
   6  18 -11    56.17    43.64     8.23 o
  -4  18  11   648.86   675.99    24.02 o
   4  18 -11   639.22   703.25    24.62 o
  -2  18  11    63.72    60.06     7.79 o
   2  18 -11    55.24    42.34     6.94 o
   0  18  11   114.55    74.76     9.60 o
   0  18 -11   124.37   105.00    10.00 o
  -5  19  11   218.42   200.97    15.19 o
   5  19 -11   207.87   156.89    13.15 o
  -3  19  11   606.08   657.79    25.17 o
   3  19 -11   612.00   601.57    23.43 o
  -1  19  11   506.18   524.94    22.37 o
   1  19 -11   515.94   524.07    20.27 o
  -4  20  11   285.42   306.89    17.62 o
   4  20 -11   289.74   251.56    21.31 o
  -2  20  11   318.05   269.31    18.79 o
   2  20 -11   332.53   265.84    16.31 o
   0  20  11   656.20   636.19    27.37 o
   0  20 -11   627.60   599.45    25.70 o
  -3  21  11   221.72   186.28    17.40 o
   3  21 -11   229.38   200.54    18.67 o
  -1  21  11   127.82   110.62    13.00 o
   1  21 -11   110.75    83.83    10.01 o
  -8   0  12   989.97   978.49    27.37 o
   8   0 -12  1021.74  1061.09    30.80 o
  -6   0  12  1157.90  1197.70    28.56 o
   6   0 -12  1102.02  1093.49    37.73 o
  -4   0  12  2390.05  2427.49    39.31 o
   4   0 -12  2367.06  2447.98    62.52 o
  -2   0  12  1286.35  1350.38    32.66 o
   2   0 -12  1348.24  1380.10    34.74 o
   0   0  12   772.37   733.24    30.11 o
   0   0 -12   737.38   767.03    30.08 o
   2   0  12  2872.73  3066.03    66.74 o
  -2   0 -12  2850.81  3007.54    68.10 o
  -7   1  12  1300.13  1348.33    25.31 o
   7   1 -12  1314.92  1408.05    23.25 o
  -5   1  12    54.81    42.78     3.93 o
   5   1 -12    55.69    47.96     5.64 o
  -3   1  12    81.73    59.20     4.84 o
   3   1 -12    66.56    53.15     7.37 o
  -1   1  12   156.21   127.92     8.34 o
   1   1 -12   141.58   124.89     9.57 o
   1   1  12  1322.50  1406.78    29.72 o
  -1   1 -12  1292.76  1409.89    32.93 o
   3   1  12  1198.47  1308.25    33.99 o
  -3   1 -12  1218.10  1348.47    32.39 o
  -8   2  12   106.66    80.37     8.29 o
   8   2 -12   110.15    77.78     6.17 o
  -6   2  12   537.51   523.24    14.41 o
   6   2 -12   536.83   547.03    16.78 o
  -4   2  12   364.36   360.55    11.27 o
   4   2 -12   368.37   383.03    15.90 o
  -2   2  12   885.25   868.08    18.39 o
   2   2 -12   902.00   912.62    21.95 o
   0   2  12    95.01    76.48     7.40 o
   0   2 -12    91.03    71.73     6.97 o
   2   2  12   628.15   650.02    21.01 o
  -2   2 -12   615.23   614.14    19.90 o
  -7   3  12   376.72   354.93    16.56 o
   7   3 -12   384.91   419.34    13.56 o
  -5   3  12   657.23   676.95    16.66 o
   5   3 -12   690.82   677.34    21.31 o
  -3   3  12  1429.05  1450.54    23.47 o
   3   3 -12  1401.56  1427.22    37.43 o
  -1   3  12   268.65   261.50    12.14 o
   1   3 -12   264.55   281.82    13.30 o
   1   3  12  1740.90  1791.42    34.41 o
  -1   3 -12  1771.14  1828.60    34.74 o
   3   3  12    30.15    15.99     5.63 <
  -3   3 -12    32.14    28.52     6.49 o
  -8   4  12   291.70   245.52    13.21 o
   8   4 -12   308.21   318.13    12.47 o
  -6   4  12   440.52   433.21    13.90 o
   6   4 -12   426.54   432.36    15.96 o
  -4   4  12  1101.93  1120.23    22.27 o
   4   4 -12  1070.38  1116.40    28.53 o
  -2   4  12    37.20    26.36     3.91 o
   2   4 -12    49.53    40.61     4.77 o
   0   4  12   983.36   984.16    21.63 o
   0   4 -12  1004.94  1030.87    23.94 o
   2   4  12    13.88     6.05     4.32 <
  -2   4 -12    13.45     5.62     3.46 <
  -7   5  12  2574.99  2737.19    40.17 o
   7   5 -12  2613.16  2806.87    39.52 o
  -5   5  12   150.51   130.51     8.30 o
   5   5 -12   167.90   143.90     9.18 o
  -3   5  12   372.33   400.78    13.62 o
   3   5 -12   394.01   416.33    19.76 o
  -1   5  12  3272.22  3350.73    41.82 o
   1   5 -12  3217.95  3340.20    47.31 o
   1   5  12   894.79   967.07    23.02 o
  -1   5 -12   897.47   922.50    24.85 o
   3   5  12   165.67   116.68    11.82 o
  -3   5 -12   177.22   142.61    12.22 o
  -8   6  12     6.65    -9.50     5.18 <
   8   6 -12     3.58    -4.75     3.02 <
  -6   6  12   485.89   511.10    17.10 o
   6   6 -12   502.96   519.73    19.34 o
  -4   6  12   556.63   574.34    16.27 o
   4   6 -12   593.66   597.66    22.03 o
  -2   6  12   417.84   413.32    14.73 o
   2   6 -12   405.37   401.23    14.73 o
   0   6  12  1271.19  1298.07    25.18 o
   0   6 -12  1266.37  1334.45    27.28 o
   2   6  12   414.55   424.11    17.66 o
  -2   6 -12   404.85   450.06    18.75 o
  -7   7  12   567.71   574.72    18.10 o
   7   7 -12   574.53   602.40    20.98 o
  -5   7  12   709.97   737.09    17.88 o
   5   7 -12   710.78   743.14    22.21 o
  -3   7  12   153.84   125.76     8.33 o
   3   7 -12   155.32   104.58    10.95 o
  -1   7  12    16.51     9.94     3.46 <
   1   7 -12    16.83     9.94     3.89 <
   1   7  12   903.42   911.26    23.28 o
  -1   7 -12   905.98   914.71    22.84 o
   3   7  12   120.60   101.12     9.99 o
  -3   7 -12   120.03    98.96    10.00 o
  -8   8  12   177.16   116.25    14.42 o
   8   8 -12   165.94   139.16     9.62 o
  -6   8  12   451.03   453.10    16.41 o
   6   8 -12   421.87   441.01    17.60 o
  -4   8  12  1619.27  1717.71    28.37 o
   4   8 -12  1579.80  1674.07    37.92 o
  -2   8  12  1302.85  1359.83    26.97 o
   2   8 -12  1367.76  1428.53    29.10 o
   0   8  12   568.46   605.90    20.47 o
   0   8 -12   597.57   634.84    17.82 o
   2   8  12   468.37   474.73    18.11 o
  -2   8 -12   454.43   484.26    18.83 o
  -7   9  12   147.30   110.19    10.06 o
   7   9 -12   127.58    93.77     9.18 o
  -5   9  12   912.92   949.43    21.21 o
   5   9 -12   956.65  1006.04    25.90 o
  -3   9  12   768.16   760.94    19.97 o
   3   9 -12   748.95   762.69    27.15 o
  -1   9  12  2385.76  2452.33    39.26 o
   1   9 -12  2389.63  2499.16    40.79 o
   1   9  12  1524.04  1591.70    28.92 o
  -1   9 -12  1492.01  1532.01    30.66 o
   3   9  12    67.91    41.91     8.25 o
  -3   9 -12    79.96    53.58     9.12 o
  -8  10  12    68.65    33.27    12.99 <
   8  10 -12    55.81    32.41     6.52 o
  -6  10  12   672.66   669.09    21.65 o
   6  10 -12   655.46   644.89    22.14 o
  -4  10  12    35.07    21.17     4.34 o
   4  10 -12    46.66    43.64     6.92 o
  -2  10  12  2113.43  2197.39    35.51 o
   2  10 -12  2081.16  2119.90    37.14 o
   0  10  12   336.96   347.12    15.50 o
   0  10 -12   340.98   313.84    13.57 o
   2  10  12    58.45    38.45     6.52 o
  -2  10 -12    59.40    38.02     5.66 o
  -7  11  12   198.49   133.98    15.30 o
   7  11 -12   217.39   146.08    14.49 o
  -5  11  12   118.26    89.45     8.30 o
   5  11 -12   121.57    77.78     9.19 o
  -3  11  12    13.39    -0.86     3.03 <
   3  11 -12    15.24    15.55     3.89 o
  -1  11  12   104.22    95.50     8.24 o
   1  11 -12   112.59    90.31     8.28 o
   1  11  12   199.81   172.01    11.36 o
  -1  11 -12   210.45   175.90    14.81 o
  -6  12  12   380.61   384.32    16.84 o
   6  12 -12   369.78   379.57    16.80 o
  -4  12  12   870.83   922.46    22.38 o
   4  12 -12   876.38   914.23    28.24 o
  -2  12  12  3433.22  3653.76    46.04 o
   2  12 -12  3446.40  3650.20    49.21 o
   0  12  12   291.32   243.79    14.49 o
   0  12 -12   294.69   232.12    14.56 o
   2  12  12   125.26    99.82     9.16 o
  -2  12 -12   129.34    87.72     9.20 o
  -7  13  12    47.83    21.17     8.67 <
   7  13 -12    46.32    22.47     6.51 o
  -5  13  12    70.91    52.72     6.95 o
   5  13 -12    80.36    76.05     7.79 o
  -3  13  12   973.93   999.70    23.95 o
   3  13 -12  1006.77  1059.79    30.24 o
  -1  13  12   207.96   173.31    12.67 o
   1  13 -12   232.99   191.89    11.86 o
   1  13  12   286.79   247.23    14.45 o
  -1  13 -12   266.66   223.90    15.73 o
  -6  14  12   578.18   617.97    24.39 o
   6  14 -12   573.24   565.21    23.84 o
  -4  14  12  1938.02  2076.42    37.04 o
   4  14 -12  1890.30  2021.11    49.78 o
  -2  14  12   723.10   724.16    21.62 o
   2  14 -12   766.65   777.31    22.83 o
   0  14  12   498.80   486.04    18.68 o
   0  14 -12   532.73   540.92    18.96 o
  -5  15  12  2339.56  2487.10    42.47 o
   5  15 -12  2280.94  2483.45    48.56 o
  -3  15  12   475.81   469.56    18.63 o
   3  15 -12   472.11   495.94    23.65 o
  -1  15  12   578.74   611.95    20.50 o
   1  15 -12   611.73   650.41    21.75 o
   1  15  12    91.86    74.32     9.55 o
  -1  15 -12    87.59    61.36     8.70 o
  -6  16  12    40.06    36.29     7.35 o
   6  16 -12    41.05    19.44     6.50 <
  -4  16  12   156.98   103.28     9.69 o
   4  16 -12   157.00   137.85    14.31 o
  -2  16  12     5.02    -6.91     3.45 <
   2  16 -12     4.74    -2.16     3.46 <
   0  16  12    77.71    61.79     8.67 o
   0  16 -12    72.90    55.74     7.38 o
  -5  17  12   222.00   192.33    14.80 o
   5  17 -12   219.56   164.67    15.73 o
  -3  17  12   487.72   513.67    21.02 o
   3  17 -12   484.14   547.40    26.04 o
  -1  17  12    97.38    80.37     9.98 o
   1  17 -12    93.32    61.79     7.86 o
  -4  18  12   172.96   130.51    12.66 o
   4  18 -12   158.94   114.95    13.51 o
  -2  18  12   262.24   205.30    14.93 o
   2  18 -12   257.58   212.65    17.02 o
  -3  19  12   450.28   430.61    21.72 o
   3  19 -12   423.02   396.47    23.90 o
  -7   1  13   188.68   131.81    10.59 o
   7   1 -13   195.22   155.58    11.39 o
  -5   1  13   779.34   796.01    18.41 o
   5   1 -13   789.87   789.51    25.53 o
  -3   1  13  2716.99  2827.55    32.74 o
   3   1 -13  2734.11  2875.64    55.85 o
  -1   1  13   188.71   159.90    11.35 o
   1   1 -13   173.05   135.27    12.65 o
   1   1  13  1087.83  1135.31    28.51 o
  -1   1 -13  1100.44  1179.43    31.70 o
  -8   2  13   444.93   356.24    18.23 o
   8   2 -13   420.45   412.90    16.48 o
  -6   2  13  1362.75  1466.72    27.16 o
   6   2 -13  1391.61  1460.15    33.43 o
  -4   2  13  2944.83  3052.31    35.89 o
   4   2 -13  3066.67  3250.96    51.77 o
  -2   2  13    75.07    55.74     5.67 o
   2   2 -13    63.80    47.10     7.38 o
   0   2  13   271.64   212.21    13.67 o
   0   2 -13   233.75   247.67    12.90 o
   2   2  13   275.43   237.31    17.01 o
  -2   2 -13   304.67   251.56    17.08 o
  -7   3  13   582.99   601.08    19.75 o
   7   3 -13   550.88   608.03    19.88 o
  -5   3  13  1408.08  1498.88    25.49 o
   5   3 -13  1423.32  1462.46    32.89 o
  -3   3  13  1228.92  1260.36    24.69 o
   3   3 -13  1249.95  1323.96    36.54 o
  -1   3  13   792.57   825.08    21.30 o
   1   3 -13   849.49   901.58    23.71 o
   1   3  13     5.09     1.73     3.46 <
  -1   3 -13     3.01    -3.89     3.46 <
  -8   4  13   187.60   147.37    14.38 o
   8   4 -13   177.81   136.13    11.38 o
  -6   4  13  1910.13  2016.13    32.56 o
   6   4 -13  1873.51  1935.21    39.08 o
  -4   4  13    23.61     9.94     3.90 <
   4   4 -13    28.91    14.69     4.77 o
  -2   4  13   685.02   738.82    18.93 o
   2   4 -13   718.23   798.04    23.98 o
   0   4  13   119.23    98.53     8.71 o
   0   4 -13   129.94   109.76     8.29 o
   2   4  13   134.06   106.30    10.88 o
  -2   4 -13   125.79    88.15    10.47 o
  -7   5  13   225.07   192.76    12.25 o
   7   5 -13   228.95   197.08    13.10 o
  -5   5  13   198.99   171.58    10.50 o
   5   5 -13   198.68   150.83    12.28 o
  -3   5  13  2404.48  2512.52    36.71 o
   3   5 -13  2377.95  2506.13    53.10 o
  -1   5  13    44.25    33.27     5.64 o
   1   5 -13    48.19    34.57     6.07 o
   1   5  13   243.70   203.57    14.00 o
  -1   5 -13   241.94   225.18    13.48 o
  -6   6  13  1324.38  1393.83    29.46 o
   6   6 -13  1340.41  1370.85    33.01 o
  -4   6  13   239.04   227.34    11.73 o
   4   6 -13   229.02   224.32    18.60 o
  -2   6  13   467.72   443.18    16.61 o
   2   6 -13   462.35   470.86    18.54 o
   0   6  13   547.02   539.65    17.79 o
   0   6 -13   517.42   504.65    16.54 o
   2   6  13  1283.45  1412.30    35.95 o
  -2   6 -13  1282.19  1410.14    31.00 o
  -7   7  13   540.37   536.63    19.92 o
   7   7 -13   529.76   554.80    21.02 o
  -5   7  13   229.01   199.23    11.81 o
   5   7 -13   193.98   148.24    12.69 o
  -3   7  13   717.78   738.00    20.14 o
   3   7 -13   757.83   776.02    28.85 o
  -1   7  13  2150.83  2308.02    37.45 o
   1   7 -13  2253.84  2409.51    40.12 o
   1   7  13    13.30     3.02     4.32 <
  -1   7 -13    22.06    12.96     4.33 <
  -6   8  13    32.75    22.04     5.63 o
   6   8 -13    41.10    22.90     4.78 o
  -4   8  13   854.84   875.74    21.85 o
   4   8 -13   882.80   893.87    28.90 o
  -2   8  13   725.69   760.06    21.31 o
   2   8 -13   762.37   792.89    25.27 o
   0   8  13   529.99   513.32    18.29 o
   0   8 -13   576.35   614.46    19.14 o
   2   8  13   550.46   551.32    22.91 o
  -2   8 -13   516.83   527.13    19.39 o
  -7   9  13   511.75   482.99    21.36 o
   7   9 -13   503.41   496.83    20.37 o
  -5   9  13   237.35   202.71    11.41 o
   5   9 -13   239.39   210.05    14.38 o
  -3   9  13   610.24   610.24    19.03 o
   3   9 -13   621.46   640.07    26.26 o
  -1   9  13    28.19    17.28     4.77 o
   1   9 -13    29.02    22.90     4.33 o
   1   9  13   516.98   556.50    20.92 o
  -1   9 -13   510.61   518.02    19.41 o
  -6  10  13     2.82    -3.89     3.89 <
   6  10 -13     2.22    -5.18     4.32 <
  -4  10  13   388.90   383.47    15.17 o
   4  10 -13   393.31   412.86    19.34 o
  -2  10  13  1041.19  1042.13    25.96 o
   2  10 -13  1027.38  1070.72    29.45 o
   0  10  13  2030.46  2153.60    36.74 o
   0  10 -13  2034.01  2198.68    40.21 o
  -5  11  13   316.24   316.83    14.69 o
   5  11 -13   283.14   253.31    16.98 o
  -3  11  13   245.80   209.20    11.85 o
   3  11 -13   272.25   236.85    19.14 o
  -1  11  13  1352.60  1434.44    30.62 o
   1  11 -13  1303.69  1420.27    31.13 o
   1  11  13   601.31   669.52    23.29 o
  -1  11 -13   654.20   698.43    25.20 o
  -6  12  13   171.26   148.67    14.76 o
   6  12 -13   199.08   140.88    12.73 o
  -4  12  13   277.60   261.95    13.05 o
   4  12 -13   312.87   249.40    20.54 o
  -2  12  13   499.71   517.12    18.46 o
   2  12 -13   470.18   464.83    19.92 o
   0  12  13   479.85   471.71    20.80 o
   0  12 -13   464.70   460.48    19.05 o
  -5  13  13  1099.33  1153.97    29.31 o
   5  13 -13  1132.04  1199.35    39.29 o
  -3  13  13   189.72   191.01    12.53 o
   3  13 -13   163.69   155.58    13.85 o
  -1  13  13   229.78   195.78    13.97 o
   1  13 -13   213.31   164.24    12.30 o
  -4  14  13   279.00   257.18    16.52 o
   4  14 -13   272.27   281.82    19.41 o
  -2  14  13   175.00   140.88    11.36 o
   2  14 -13   173.89   140.02    12.21 o
   0  14  13    87.98    65.68     9.12 o
   0  14 -13    84.54    54.01     7.42 o
  -5  15  13   308.71   252.00    17.10 o
   5  15 -13   304.04   206.62    20.19 o
  -3  15  13   865.92   897.32    26.98 o
   3  15 -13   860.42   877.43    37.97 o
  -1  15  13   175.07   143.48    12.21 o
   1  15 -13   168.40   122.30    10.53 o
  -4  16  13   126.10    94.64    10.46 o
   4  16 -13   123.89    94.20    12.60 o
  -2  16  13   282.47   193.64    15.05 o
   2  16 -13   277.56   234.71    22.17 o
  -6   0  14   151.72   120.13    14.34 o
   6   0 -14   133.15   103.28    13.89 o
  -4   0  14   985.15  1067.04    35.28 o
   4   0 -14   918.99   976.28    40.32 o
  -2   0  14  5717.70  6111.14    95.25 o
   2   0 -14  5681.57  6410.29   154.69 o
   0   0  14   271.57   249.40    21.68 o
   0   0 -14   278.68   279.22    22.91 o
  -7   1  14    52.65    35.86     7.37 o
   7   1 -14    38.83    40.18     6.91 o
  -5   1  14    25.60    19.87     5.19 o
   5   1 -14    33.08    23.33     5.63 o
  -3   1  14   291.27   237.73    11.98 o
   3   1 -14   273.99   227.79    19.60 o
  -1   1  14   511.00   547.88    19.19 o
   1   1 -14   534.72   575.10    22.21 o
   1   1  14   231.11   187.57    14.43 o
  -1   1 -14   220.49   201.41    12.62 o
  -6   2  14    41.61    25.92     5.64 o
   6   2 -14    43.91    38.02     6.92 o
  -4   2  14   601.77   601.14    17.74 o
   4   2 -14   603.80   628.81    26.66 o
  -2   2  14    66.66    59.63     6.50 o
   2   2 -14    67.63    47.96     9.54 o
   0   2  14   902.94   949.76    28.59 o
   0   2 -14   917.08   999.07    27.80 o
  -7   3  14   149.29   104.14    10.51 o
   7   3 -14   137.67   108.90    11.75 o
  -5   3  14   453.64   455.72    17.28 o
   5   3 -14   470.00   472.14    20.31 o
  -3   3  14   246.53   211.79    11.42 o
   3   3 -14   264.86   245.50    19.09 o
  -1   3  14   354.39   353.60    16.00 o
   1   3 -14   336.02   376.09    18.82 o
   1   3  14  1141.46  1274.74    34.24 o
  -1   3 -14  1132.59  1220.22    29.81 o
  -6   4  14   188.03   139.59    12.27 o
   6   4 -14   169.54   131.38    12.22 o
  -4   4  14   534.64   552.19    18.46 o
   4   4 -14   522.43   526.69    23.76 o
  -2   4  14   588.08   608.88    18.85 o
   2   4 -14   566.69   607.61    25.70 o
   0   4  14  1454.52  1571.75    36.83 o
   0   4 -14  1497.19  1585.93    38.91 o
  -7   5  14   382.27   374.84    18.63 o
   7   5 -14   419.31   401.18    21.28 o
  -5   5  14  1070.46  1046.47    26.23 o
   5   5 -14  1039.20  1017.52    34.79 o
  -3   5  14    65.22    43.64     5.67 o
   3   5 -14    49.43    33.70     6.94 o
  -1   5  14   640.52   619.31    20.07 o
   1   5 -14   616.63   629.71    21.09 o
   1   5  14   965.26  1041.16    31.37 o
  -1   5 -14   973.15  1059.32    28.16 o
  -6   6  14    12.92    -3.89     4.75 <
   6   6 -14     8.57     9.07     5.62 <
  -4   6  14  1195.49  1242.32    26.70 o
   4   6 -14  1153.30  1230.72    37.88 o
  -2   6  14   166.41   135.69    10.06 o
   2   6 -14   148.61   127.49    13.45 o
   0   6  14   309.41   299.12    17.34 o
   0   6 -14   315.14   280.10    15.31 o
  -5   7  14   618.43   634.87    20.63 o
   5   7 -14   606.94   621.91    24.55 o
  -3   7  14  1201.11  1219.90    27.92 o
   3   7 -14  1196.14  1259.30    38.42 o
  -1   7  14    43.81    32.40     6.07 o
   1   7 -14    43.15    36.29     5.63 o
  -6   8  14    93.39    76.92    10.41 o
   6   8 -14   101.18    82.53     9.55 o
  -4   8  14   231.07   204.43    12.65 o
   4   8 -14   236.59   200.11    17.41 o
  -2   8  14    31.57    18.15     5.20 o
   2   8 -14    36.14    27.22     6.92 o
   0   8  14   456.52   451.40    19.06 o
   0   8 -14   475.19   495.92    19.75 o
  -5   9  14   762.38   748.82    23.48 o
   5   9 -14   778.48   819.74    28.68 o
  -3   9  14   184.64   159.90    11.76 o
   3   9 -14   158.32   136.57    13.03 o
  -1   9  14   479.99   472.14    19.08 o
   1   9 -14   456.37   480.37    19.30 o
  -4  10  14   379.78   355.77    16.14 o
   4  10 -14   353.37   286.62    19.73 o
  -2  10  14    11.05    -2.16     4.75 <
   2  10 -14    10.39    -3.02     4.32 <
  -5  11  14    30.40    -4.75     5.63 <
   5  11 -14    27.41    -0.86     5.20 <
  -3  11  14   212.63   163.80    12.29 o
   3  11 -14   215.47   197.51    17.34 o
  -1  11  14   440.35   450.50    20.69 o
   1  11 -14   431.10   496.77    18.14 o
  -4  12  14   394.16   392.11    17.31 o
   4  12 -14   387.64   384.76    22.49 o
  -2  12  14   209.74   177.63    13.52 o
   2  12 -14   207.50   145.21    15.73 o
  -3  13  14     5.66   -17.71     5.17 <
   3  13 -14     6.38    -3.02     5.18 <
  -5   1  15   909.02   979.55    31.45 o
   5   1 -15   877.11   942.83    34.58 o
  -3   1  15    47.00    35.00     7.36 o
   3   1 -15    50.28    30.24     8.23 o
  -1   1  15   630.18   611.09    23.92 o
   1   1 -15   618.65   631.43    28.04 o
  -4   2  15    38.19    16.85     7.36 <
   4   2 -15    50.29    25.06     8.24 o
  -2   2  15   199.88   163.80    13.10 o
   2   2 -15   208.80   178.49    18.67 o
  -5   3  15    22.98     4.75     5.63 <
   5   3 -15    28.41    -0.43     6.49 <
  -3   3  15   418.58   412.86    16.90 o
   3   3 -15   395.87   402.94    26.78 o
  -1   3  15   242.12   203.56    15.70 o
   1   3 -15   222.72   213.08    14.73 o
  -4   4  15     8.01    -5.62     5.18 <
   4   4 -15     8.95    -6.48     5.62 <
  -2   4  15   202.15   162.50    12.25 o
   2   4 -15   192.10   169.85    18.21 o
  -5   5  15    45.12    31.54     6.50 o
   5   5 -15    43.90    33.27     8.22 o
  -3   5  15    21.38     9.94     5.19 <
   3   5 -15    18.03     4.32     5.62 <
  -1   5  15   291.15   263.67    17.83 o
   1   5 -15   302.14   301.71    19.89 o
  -4   6  15    58.76    40.18     6.95 o
   4   6 -15    61.72    61.35     9.94 o
  -2   6  15    71.06    47.53     6.96 o
   2   6 -15    73.29    50.99     9.11 o
  -3   7  15   533.20   559.56    20.13 o
   3   7 -15   542.07   580.30    26.59 o
  -4   8  15   549.60   593.32    24.81 o
   4   8 -15   580.29   603.67    27.54 o

loop_
 _twin_refln_datum_id
 _twin_refln_individual_id
 _twin_refln_index_h
 _twin_refln_index_k
 _twin_refln_index_l
 _twin_refln_F_squared_calc
 _twin_refln_F_squared_meas
 _twin_refln_F_squared_sigma
 _twin_refln_include_status
 ? ? ? ? ? ? ? ? ?
